# Supplementary material for: How does physical activity improve adolescent resilience? Serial indirect effects via self-efficacy and basic psychological needs
Source: PeerJ. 2024 Feb 29;12:e17059. doi: 10.7717/peerj.17059 (PMC10909365; doi:10.7717/peerj.17059)
Supplement: Supplemental Information 1 [file peerj-12-17059-s001.xlsx]

## Sheet: Sheet1
School	age	sex	Physical Exercise Questionnaire								General Self-Efficacy Scale										Basic Psychological Needs in Exercise Scale												Connor-Davidson Resilience Scale
			exe-1	exe-2	exe-3	exe-4	exe-5	exe-6	exe-7	exe-8	eff-1	eff-2	eff-3	eff-4	eff-5	eff-6	eff-7	eff-8	eff-9	eff-10	psy-1	psy-2	psy-3	psy-4	psy-5	psy-6	psy-7	psy-8	psy-9	psy-10	psy-11	psy-12	res-1	res-2	res-4	res-5	res-6	res-7	res-8	res-9	res-10	res-11	res-12	res-13	res-14	res-15	res-16	res-17	res-18
			It is difficult for me to quit physical exercise	If I do not exercise for a few days, I have a strong desire to participate in physical exercise	It is difficult for me to accept a lifestyle of being lack of physical exercise	Physical exercise is an indispensable part of my life	I insist on physical exercise well	I often work by fits and starts on physical exercise	I have the habit of exercising	I often participate in sports activities	I can always manage to solve difficult problems if I try hard enough.	If someone opposes me. I can find means	It is easy for me to stick to my aims and accomplish my goals.	I am confident that I could deal efficiently with unexpected events.	Thanks to my resourcefulness, I know how to handle unforeseen situations.	I can solve most problems if I invest the necessary effort.	I can remain calm when facing difficulties because I can rely on my coping abilities.	When I am confronted with a problem, I can usually find several solutions.	If I am in a bind, 1 can usually think of something to do.	No matter what comes my way, I’m usually able to handle it.	I feel that I improve even in the tasks considered difficult by most of the children	My relationships with my classmates are very friendly	We do things that are of interest to me	I feel I perform correctly even the tasks considered difficult by most of the children	I feel like I have a close bond with my classmates	I feel that the way PE is taught is the way I would like to	I feel I do very well even in the tasks considered difficult by most of the children	I feel like a valued member of a group of close friends	I feel that the way classes are taught is a true expression of who I am	I am able to succeed even in the lessons considered difficult by most of the children	I feel like I belong to a large group of close friends	I feel like the activities we are doing have been chosen by me	Able to adapt to change	Close and secure relationships	Can deal with whatever comes	Past success gives confidence for new challenge	See the humorous side of things	Coping with stress strengthens	Tend to bounce back after illness or hardship	Things happen for a reason	Best effort no matter what	One can achieve one’s goals	When things look hopeless, I don’t give up	Know where to get help	Under pressure, focus and think clearly	Prefer to take the lead in problem solving	Not easily discouraged by failure	Think of self as strong person	Make unpopular or difficult decisions
1	16	boy	3	3	2	3	3	2	3	2	1	1	1	1	1	1	1	1	1	1	1	1	1	1	1	1	1	1	1	1	1	1	1	1	1	1	1	1	1	1	1	1	1	1	1	1	1	1	1
1	16	boy	3	2	3	3	2	2	3	3	1	3	3	2	1	1	3	3	1	2	1	1	1	1	1	1	1	1	1	1	1	1	1	1	1	1	1	1	1	1	1	1	1	1	1	1	1	1	1
1	16	boy	4	3	3	3	2	1	2	1	1	1	1	1	1	1	1	1	1	1	1	4	1	1	4	1	1	1	1	1	4	1	1	1	1	1	1	1	1	5	1	1	1	3	3	1	1	1	1
1	16	boy	3	3	3	3	2	2	2	3	1	1	1	1	1	1	1	1	1	1	1	7	1	1	7	1	1	7	7	1	6	1	2	1	1	1	4	1	1	4	4	1	1	1	4	1	1	3	1
1	16	boy	4	5	4	4	2	3	4	2	2	2	1	1	1	1	1	1	1	1	2	4	2	2	4	4	1	4	1	2	4	7	2	3	1	1	3	1	3	5	2	2	1	2	1	1	2	1	2
1	16	girl	3	3	3	3	2	2	3	2	2	1	1	1	1	1	1	2	1	1	1	7	6	1	7	6	1	7	5	1	6	4	1	1	1	1	4	3	3	1	3	1	2	2	2	2	2	2	2
1	17	girl	1	1	1	1	1	1	1	1	1	1	1	1	1	1	1	1	1	1	1	1	1	1	1	1	1	1	1	1	1	1	1	2	1	1	1	1	1	1	2	2	4	4	2	2	2	3	3
1	16	boy	3	4	2	3	3	2	2	2	2	2	1	1	1	1	2	2	2	2	3	2	4	4	2	4	4	2	2	4	2	4	2	2	2	1	3	1	1	5	2	2	2	2	2	1	2	2	3
1	18	girl	3	3	3	4	4	2	2	1	2	2	2	3	2	3	3	3	3	3	6	6	6	6	6	6	6	6	6	6	6	6	2	2	2	2	2	2	2	2	2	2	2	2	2	2	2	2	2
1	16	girl	1	1	1	1	1	1	1	1	1	1	1	1	1	1	1	1	2	2	2	2	2	2	2	2	2	2	2	2	2	2	2	2	2	2	2	2	2	2	2	2	2	2	2	2	2	2	2
1	16	girl	3	3	2	4	2	3	2	2	1	2	2	1	1	1	1	1	1	1	1	2	2	2	2	2	2	2	2	2	2	2	2	2	2	2	2	2	2	2	2	2	2	2	2	2	2	2	2
1	17	girl	1	3	3	5	3	1	3	2	1	1	1	1	1	1	3	1	2	1	1	4	1	2	4	5	1	1	1	1	5	4	1	1	1	1	3	2	2	5	3	2	2	2	2	1	2	1	1
1	16	boy	2	2	2	2	2	4	2	2	1	4	1	1	1	1	1	2	2	1	2	2	2	1	4	6	1	1	2	1	2	6	2	2	2	2	2	1	2	5	2	2	2	2	1	2	1	1	2
1	16	boy	3	3	3	3	2	2	3	2	2	2	2	2	2	2	2	2	2	2	4	4	4	4	4	4	4	4	4	4	4	4	3	3	1	1	2	2	2	3	2	2	3	2	2	1	2	2	2
1	16	girl	2	2	3	3	2	2	2	2	3	2	2	2	2	2	2	2	2	2	3	6	3	3	4	4	4	2	1	3	4	4	2	2	2	2	2	1	2	2	2	3	2	2	1	2	2	2	2
1	17	boy	2	2	3	1	3	3	3	3	1	1	1	1	1	1	1	1	1	1	1	5	1	1	4	1	1	4	1	1	5	7	3	4	2	2	3	1	1	1	2	2	2	2	2	2	2	1	2
1	16	girl	3	3	3	3	2	3	2	2	2	2	1	1	1	1	1	1	1	1	2	3	1	3	3	4	4	4	4	4	4	4	2	3	2	1	4	1	1	2	3	2	2	3	1	3	1	1	1
1	16	girl	3	3	3	3	2	3	3	1	2	2	1	1	1	1	2	2	2	2	7	6	6	6	6	6	6	6	6	6	6	7	3	3	1	2	2	2	2	2	2	2	2	2	2	2	2	2	2
1	17	girl	3	4	3	4	2	2	2	2	2	2	1	1	2	1	1	2	2	2	4	3	1	4	1	2	4	1	4	4	1	2	2	1	2	2	3	2	2	4	3	2	1	2	2	2	2	2	2
1	16	girl	3	3	3	4	1	2	3	3	2	3	3	3	2	2	2	2	2	2	5	2	5	1	1	5	1	5	6	4	5	5	3	3	2	1	2	3	1	2	2	2	2	2	2	1	3	2	2
1	16	boy	3	5	3	3	3	2	1	2	2	2	2	2	2	2	2	2	2	2	4	4	4	4	4	4	4	4	4	4	4	4	3	3	3	2	2	2	2	2	2	3	2	2	2	1	2	2	2
1	16	girl	2	2	3	2	2	1	3	3	2	3	2	2	2	3	2	2	2	2	5	6	5	3	6	6	5	5	5	4	5	4	3	3	2	3	2	2	3	2	3	2	2	2	2	2	2	2	2
1	17	boy	4	2	2	4	3	1	3	3	1	1	1	1	1	1	1	2	1	1	1	3	1	1	2	4	1	4	1	1	6	5	1	3	1	4	3	1	1	4	3	3	1	1	1	1	1	1	2
1	17	boy	3	2	3	4	2	2	2	3	2	2	2	2	2	2	2	2	2	2	4	4	5	4	4	3	4	3	4	4	4	5	3	3	2	2	2	3	2	5	3	2	2	2	3	1	3	2	2
1	17	boy	2	3	4	3	2	1	2	1	2	2	2	2	2	2	2	2	2	2	4	4	4	4	4	4	4	4	4	4	4	4	2	2	3	2	3	2	3	3	3	3	3	2	2	1	3	1	1
1	17	girl	3	2	2	2	3	3	2	2	3	3	2	2	1	2	2	2	2	2	5	1	5	5	1	4	4	1	4	4	1	4	2	2	2	1	2	2	1	2	5	3	5	1	3	1	3	1	2
1	17	boy	2	2	3	3	3	2	2	3	2	2	2	2	2	2	2	2	2	2	5	6	6	6	6	3	6	6	4	4	4	4	4	3	2	2	2	2	2	2	2	2	2	2	2	2	2	2	2
1	16	girl	3	2	3	2	3	1	2	3	2	2	2	2	2	2	2	2	2	2	3	4	3	4	4	4	4	4	3	2	3	3	2	2	3	2	2	2	2	2	2	3	2	3	2	2	2	2	2
1	17	boy	3	3	2	4	1	2	2	2	2	2	2	2	2	2	2	2	2	2	5	4	6	6	4	6	6	3	5	6	2	5	2	3	2	2	2	2	2	2	2	2	2	2	2	2	3	2	2
1	17	boy	2	3	3	2	3	2	2	2	1	1	3	1	2	3	2	2	2	3	2	2	1	2	2	2	2	2	2	1	1	2	2	2	2	1	3	2	2	4	3	2	1	2	2	1	2	2	2
1	17	girl	2	2	2	2	2	1	2	1	3	2	1	1	1	2	3	1	3	1	2	4	2	1	4	6	1	1	1	1	5	4	4	5	1	1	3	1	1	5	2	2	1	1	4	1	2	1	4
1	16	girl	4	3	4	4	2	2	2	1	2	2	2	2	2	2	2	2	2	2	4	4	4	4	4	4	4	4	4	4	4	4	3	1	3	3	5	2	2	2	2	2	2	2	2	2	2	2	2
1	16	girl	2	2	3	3	2	2	3	2	2	2	2	2	2	2	2	3	3	2	4	6	2	4	5	5	5	6	5	4	5	4	3	1	2	3	3	1	1	2	3	3	2	3	1	2	2	3	3
1	17	girl	5	4	3	4	1	2	2	2	2	3	2	3	3	2	3	2	3	3	2	5	4	3	5	6	3	2	2	2	5	4	2	5	5	1	1	1	2	2	3	3	2	2	3	3	2	1	2
1	17	boy	4	3	3	4	2	2	3	2	2	2	2	2	2	2	2	2	2	2	6	7	7	5	7	7	5	6	5	5	6	7	3	2	2	2	2	2	2	2	2	2	2	2	2	2	2	2	2
1	16	boy	2	2	2	3	2	2	1	2	3	3	2	2	2	2	2	2	2	2	5	5	4	4	5	5	4	4	4	4	5	4	3	3	2	2	3	1	3	3	3	3	2	2	2	2	2	2	2
1	16		1	1	1	1	1	1	1	1	2	2	2	2	2	3	2	2	2	3	2	5	2	2	5	5	2	2	2	2	2	4	2	2	2	2	2	2	3	2	2	3	3	3	2	2	3	1	2
1	18	girl	3	4	4	3	2	2	2	2	2	2	2	2	2	2	2	2	2	2	4	6	4	4	6	5	4	4	4	4	4	4	3	2	2	2	3	3	2	3	4	2	2	2	2	2	2	2	1
1	17	girl	2	2	2	3	1	2	2	1	3	3	1	2	2	4	2	2	2	2	5	4	4	5	4	5	7	1	4	7	1	4	2	2	3	2	2	1	2	5	2	2	2	1	2	5	2	1	3
1	16	girl	1	1	1	1	2	1	1	1	2	2	1	1	1	1	1	2	2	1	4	5	5	4	5	5	4	5	4	4	5	5	3	3	2	2	3	2	2	4	3	2	2	3	2	2	2	2	2
1	16	girl	3	2	3	4	2	2	2	3	1	1	1	2	2	2	2	1	2	1	4	4	3	4	4	4	4	3	4	4	5	5	2	3	2	2	3	2	2	2	3	3	3	3	2	2	2	2	2
1	17	boy	3	4	3	4	2	2	2	3	2	2	1	1	1	2	1	2	3	1	4	4	4	4	4	7	5	3	3	4	4	3	3	2	3	2	3	3	2	3	3	3	3	1	2	2	4	3	1
1	17	girl	3	4	3	2	2	4	2	2	2	2	1	1	2	1	2	1	3	2	1	2	3	3	2	5	2	5	6	3	2	4	3	2	3	1	2	3	5	1	3	3	4	2	3	2	2	1	2
1	17	boy	3	4	4	3	2	2	2	2	3	2	1	2	2	2	3	1	2	1	4	7	5	7	5	6	6	3	1	1	3	3	3	3	2	2	1	1	5	5	2	2	3	2	1	1	2	1	1
1	16	girl	3	3	4	3	2	2	3	2	3	4	2	1	1	2	2	2	1	1	2	3	4	2	2	1	2	2	1	1	4	3	1	4	2	3	2	1	2	2	3	2	3	3	1	1	3	2	3
1	16	boy	3	4	3	4	2	2	1	3	1	2	1	2	1	2	1	3	3	3	4	2	6	3	1	6	2	1	1	1	1	6	4	1	3	3	2	2	1	4	3	2	1	2	2	1	2	1	2
1	17	girl	2	3	3	4	3	3	2	2	3	2	2	1	2	2	2	2	2	1	2	6	4	2	6	4	2	4	4	2	4	4	2	2	1	1	3	3	4	3	3	3	2	1	2	3	3	1	2
1	16	boy	2	3	3	2	2	2	2	2	2	2	2	2	2	2	3	3	3	2	2	6	3	2	5	5	5	4	1	2	5	1	3	2	2	2	2	1	3	3	3	2	3	1	2	2	2	5	2
1	15	girl	3	4	3	4	3	2	2	2	3	3	2	2	3	3	3	2	3	2	3	3	6	4	3	6	4	3	6	4	5	5	3	2	2	2	2	2	2	4	3	2	2	2	2	2	2	2	2
1	16	girl	4	5	4	5	3	2	4	3	2	3	1	2	2	2	2	1	2	2	4	2	5	3	2	6	3	3	5	3	2	4	3	2	2	3	3	2	2	4	2	3	2	2	3	2	2	3	2
1	18	girl	2	2	1	2	1	2	1	1	3	2	3	3	3	3	3	3	3	3	5	4	4	4	4	4	4	4	4	4	4	4	3	1	3	3	2	2	3	3	3	3	3	3	3	2	3	2	2
1	16	girl	3	3	4	3	3	2	2	4	3	2	2	1	2	1	2	1	2	2	4	6	4	5	6	3	2	5	2	3	6	3	2	3	2	2	2	3	3	4	3	3	2	4	3	1	2	2	2
1	16	boy	3	2	4	3	2	3	2	3	2	2	1	2	2	3	2	2	3	2	4	6	4	4	5	5	4	3	5	4	6	5	5	2	2	2	2	2	3	5	3	3	2	3	2	2	3	2	2
1	16	girl	3	4	3	3	2	2	2	1	3	3	2	2	2	3	2	1	2	2	6	4	3	4	5	6	3	4	4	4	6	6	3	3	3	2	2	1	5	3	2	2	2	3	2	2	2	4	2
1	18	boy	2	3	3	4	3	2	3	2	2	2	1	1	1	2	2	2	2	1	4	5	3	3	4	2	1	4	3	3	5	4	3	3	1	3	2	2	2	4	3	3	2	3	3	2	2	1	2
1	17	girl	1	1	1	1	1	1	2	1	4	3	2	1	1	2	1	1	1	1	4	5	5	1	3	6	4	5	2	1	6	5	3	3	1	2	2	4	1	4	4	2	2	5	2	3	1	1	2
1	19	girl	1	2	1	2	1	2	1	2	2	2	2	2	2	2	2	2	2	2	5	6	5	4	5	5	5	3	4	4	5	3	4	3	3	2	4	1	3	4	3	3	2	2	2	2	2	1	2
1	16	boy	2	3	2	3	1	2	2	1	2	2	1	2	2	2	3	2	2	2	2	5	2	3	4	3	3	2	1	2	4	4	3	2	3	3	3	3	2	2	2	2	2	3	2	1	3	4	2
1	16	boy	2	3	3	3	2	2	2	1	2	2	2	2	2	2	2	2	2	2	5	6	5	2	6	2	2	2	2	2	2	2	4	2	2	2	2	3	2	2	2	2	2	2	3	2	4	2	1
1	17	girl	3	3	2	3	2	1	2	2	2	2	2	2	2	2	2	2	2	2	4	4	3	4	4	4	4	4	4	4	4	4	2	4	2	3	2	3	2	3	2	2	2	2	2	2	2	3	2
1	15	boy	1	5	5	5	4	2	3	3	3	1	2	2	2	2	2	2	2	2	6	4	6	4	4	4	4	4	4	4	4	4	4	2	2	3	4	2	2	2	2	2	3	2	2	2	2	2	2
1	16	girl	4	3	4	4	3	3	3	4	2	2	1	1	2	1	1	1	3	2	1	3	4	1	3	4	1	5	4	1	7	6	2	5	2	3	5	1	3	5	2	1	2	5	2	2	1	2	3
1	16	girl	2	1	2	2	2	2	1	2	2	2	1	2	1	4	1	1	1	1	4	5	4	4	5	5	4	4	4	4	4	6	2	5	3	3	4	1	2	2	3	3	3	2	1	2	2	3	2
1	18	boy	2	2	1	2	1	2	2	2	2	2	1	2	1	1	2	3	3	1	4	6	5	4	5	6	3	2	4	3	4	6	3	4	3	1	2	1	3	5	3	3	3	2	3	1	3	2	3
1	16	boy	1	1	2	2	1	1	1	1	2	2	2	1	1	1	1	1	1	1	3	4	2	3	5	1	1	4	1	1	6	1	2	4	1	3	3	3	2	5	3	2	3	5	2	1	3	1	1
1	16	girl	3	2	3	3	2	3	2	3	2	2	1	1	1	2	1	2	2	1	4	5	5	4	5	4	6	5	4	2	5	5	3	4	2	1	2	2	2	3	2	3	2	3	3	1	2	1	3
1	15	girl	3	4	3	2	2	2	3	2	2	2	1	2	1	2	2	1	2	1	4	6	4	4	4	4	4	3	4	4	4	6	3	2	3	2	3	2	3	4	3	2	2	3	2	2	3	2	2
1	16	girl	3	2	3	4	3	3	2	2	2	2	2	2	1	2	2	2	2	2	4	7	6	4	7	6	4	4	6	4	7	6	3	2	3	3	3	2	3	5	3	3	3	2	2	2	3	2	2
1	17	boy	3	4	3	2	2	3	3	2	2	2	1	2	2	2	2	2	2	2	4	4	4	4	4	4	4	2	7	4	3	2	2	5	2	1	2	2	2	3	3	3	3	3	2	2	3	1	3
1	17	boy	3	2	3	3	1	2	2	2	2	2	2	2	2	2	2	2	2	2	4	4	4	4	4	4	4	4	4	4	4	4	2	3	2	2	2	3	3	2	3	2	2	2	2	2	2	3	2
1	16	girl	3	3	3	3	2	2	2	1	2	2	2	2	2	2	2	2	2	2	5	4	1	4	4	2	4	3	4	5	4	3	3	3	2	3	3	3	4	4	3	2	2	2	1	1	2	2	3
1	17	girl	2	1	2	2	1	2	2	2	2	2	2	2	2	2	2	2	3	2	2	4	4	2	4	6	2	3	4	2	5	6	2	4	2	2	2	2	2	3	4	3	2	3	2	1	3	3	3
1	16	boy	5	4	4	4	4	2	4	5	4	2	2	1	2	3	2	2	2	1	1	6	5	1	5	5	1	5	4	1	6	5	1	5	2	2	4	2	2	4	2	2	2	4	2	2	2	2	2
1	17	girl	2	2	3	3	2	2	1	2	3	3	3	3	3	3	3	3	3	3	4	7	4	4	7	7	4	5	5	3	7	4	3	5	3	2	2	2	3	1	3	3	1	2	2	3	3	3	2
1	16	boy	2	4	3	3	2	2	3	2	2	2	1	1	1	1	1	3	2	1	7	6	7	4	6	4	4	4	4	4	7	5	3	3	2	1	5	1	1	5	3	1	1	1	1	3	4	3	3
1	17	boy	3	2	4	3	3	2	2	2	2	3	2	2	2	2	2	2	3	1	4	6	2	2	4	5	2	1	1	1	4	5	3	2	2	3	3	1	3	5	4	3	3	4	2	1	2	2	2
1	17	girl	3	2	3	3	3	2	2	2	3	3	2	2	2	4	2	1	2	2	4	5	6	4	5	4	4	6	4	4	5	2	3	3	2	1	3	2	2	4	3	2	4	2	3	1	3	2	2
1	17	girl	2	1	1	1	1	1	1	1	4	3	2	1	3	4	2	4	3	2	6	7	6	4	6	4	4	4	3	4	7	7	5	5	3	1	2	1	1	5	2	3	1	2	1	1	1	3	1
1	18	boy	2	2	1	2	1	1	1	1	2	2	1	1	1	1	1	2	1	1	4	5	3	2	4	4	1	4	4	1	2	2	2	3	2	3	3	2	3	3	2	2	2	2	1	2	3	3	3
1	17	girl	3	3	3	3	2	2	3	2	2	2	1	1	1	2	2	2	2	1	5	4	5	5	3	5	5	4	4	5	5	4	3	2	3	3	2	1	1	3	4	3	3	3	3	2	3	3	3
1	17	girl	3	4	3	3	2	2	3	2	2	2	1	1	2	2	1	2	2	2	3	3	3	3	3	3	4	2	4	4	4	4	3	4	3	3	2	1	3	4	3	2	3	3	3	2	3	2	2
1	16	girl	3	3	3	3	3	2	2	3	3	3	1	1	1	2	1	2	2	2	3	7	4	4	5	7	4	5	7	5	7	7	3	4	1	2	3	1	2	5	4	3	3	2	2	1	1	1	5
1	15	boy	3	2	3	4	2	2	3	3	2	2	2	1	2	2	2	3	2	2	3	6	3	3	5	6	2	4	4	3	4	3	4	2	2	2	5	2	2	2	4	2	4	2	4	2	2	2	3
1	16	boy	2	4	3	3	2	1	2	2	3	2	2	2	2	2	2	2	2	2	5	5	5	5	5	6	5	5	5	4	5	4	3	3	3	2	2	2	3	3	3	3	2	2	3	3	3	2	2
1	18	boy	2	3	3	3	2	2	3	2	2	3	1	2	3	1	2	2	3	3	6	1	5	6	1	1	6	1	1	6	1	1	5	5	5	1	1	1	1	1	5	2	5	1	1	1	1	2	5
1	15	girl	3	3	2	3	2	3	3	2	3	2	2	2	2	3	3	3	3	2	5	1	5	1	1	5	1	1	3	3	1	5	3	2	2	3	1	4	3	3	4	2	4	2	1	1	3	3	3
1	16	boy	4	3	3	3	3	2	3	2	3	3	2	2	2	2	3	3	3	2	6	7	2	3	3	6	2	5	1	2	2	3	3	5	4	2	2	3	1	3	3	2	2	2	4	2	3	2	1
1	16	girl	4	2	3	3	3	2	4	3	2	3	1	1	1	1	1	1	1	1	5	6	7	6	4	4	6	6	5	6	6	4	4	2	1	1	4	2	2	2	1	3	2	2	1	1	4	4	4
1	17	girl	5	4	3	4	3	2	4	3	3	2	2	2	3	3	2	2	2	2	4	4	4	4	4	5	4	4	4	4	4	4	3	3	3	2	3	3	2	4	2	3	2	2	2	3	2	2	2
1	16	girl	1	1	1	1	2	1	1	1	2	1	1	1	1	1	1	1	3	1	3	4	4	3	4	5	3	4	3	3	5	5	5	2	2	2	3	2	2	4	2	2	3	4	2	2	3	4	2
1	17	boy	2	4	3	3	2	3	2	2	2	2	1	1	1	2	1	1	2	2	1	4	4	4	4	7	4	4	7	4	5	7	3	3	2	3	3	3	2	3	3	3	3	3	2	2	2	3	2
1	16	boy	3	3	3	3	2	2	3	2	2	2	1	2	2	1	2	3	3	1	3	4	4	3	4	4	4	4	4	4	4	5	3	4	2	2	4	2	2	3	4	2	2	3	4	2	2	1	3
1	16	girl	3	2	3	3	3	2	3	3	2	2	1	2	2	3	2	2	2	2	5	5	5	5	5	3	5	4	5	5	4	5	4	3	3	2	3	2	3	2	2	2	3	3	3	3	3	3	2
1	16	girl	2	3	2	3	2	2	2	3	2	3	2	2	2	2	2	2	3	2	3	4	6	4	5	7	3	6	7	6	7	7	3	4	3	3	2	2	2	4	3	3	3	3	3	2	3	3	2
1	16	boy	3	4	4	3	2	3	2	2	3	2	3	2	3	3	2	2	2	3	2	4	3	2	3	5	3	4	4	4	4	5	3	1	3	4	3	3	2	2	4	5	1	1	2	3	3	3	3
1	16	girl	3	4	3	3	2	3	2	3	3	3	1	1	1	3	3	2	2	1	7	6	6	6	6	6	6	4	3	4	6	7	2	1	2	2	3	2	2	2	3	2	3	3	3	2	2	3	2
1	17	boy	4	4	4	4	2	4	3	3	2	2	3	3	2	2	3	1	3	1	5	4	7	5	4	7	5	1	7	5	1	7	2	5	2	5	2	2	2	5	3	3	3	1	2	2	2	2	3
1	18	boy	3	4	4	5	2	5	2	1	3	3	1	1	1	1	1	1	2	1	4	6	1	1	6	4	1	4	4	1	6	1	2	5	1	2	3	3	3	2	3	3	3	3	3	1	3	2	2
1	15	girl	1	2	2	1	2	2	1	1	2	2	2	2	2	2	2	2	2	2	6	5	6	6	5	6	5	4	4	4	4	4	3	3	2	2	2	3	2	5	3	3	3	3	3	1	2	2	3
1	16	girl	2	1	2	3	1	2	1	2	2	2	2	2	2	2	2	2	2	2	4	4	6	1	4	7	2	2	4	3	2	6	4	2	2	2	3	4	2	3	3	3	4	1	3	2	3	1	3
1	17	girl	2	2	2	3	2	2	1	2	2	2	1	1	1	1	2	2	2	2	4	5	6	4	5	6	4	4	6	5	5	5	3	4	2	3	3	2	2	5	3	3	3	3	3	2	1	2	3
1	16	boy	3	3	3	4	3	2	2	2	2	2	1	2	2	2	1	1	2	1	4	3	5	5	4	5	4	5	4	5	5	5	3	2	3	3	2	2	2	3	3	3	3	3	3	2	3	2	2
1	16	girl	3	4	2	3	2	4	2	2	2	2	1	1	1	2	2	1	1	3	4	5	2	4	5	1	5	4	5	5	5	5	2	3	1	3	3	1	2	3	3	2	2	3	3	2	2	3	5
1	16	girl	4	3	3	3	2	2	3	2	3	2	1	1	1	3	1	2	2	1	5	1	5	6	2	7	6	7	5	5	7	7	3	3	3	1	3	2	3	4	3	2	3	5	2	1	2	1	2
1	18	girl	3	3	4	4	2	2	2	2	2	2	2	2	1	2	2	2	2	1	4	4	3	4	4	5	3	3	4	3	3	4	3	3	3	3	2	3	2	3	3	2	3	3	3	2	3	1	2
1	16	boy	3	2	3	4	2	4	2	2	2	2	1	2	2	1	2	3	3	1	4	2	3	4	2	4	4	2	3	4	3	1	5	2	3	1	4	2	3	2	2	1	4	2	4	3	4	4	5
1	16	girl	2	3	3	4	1	2	1	2	2	2	2	2	2	2	2	2	2	2	5	5	5	5	5	5	5	5	5	5	5	5	3	2	2	2	2	2	2	2	2	3	3	4	3	3	3	3	3
1	16	girl	3	2	3	3	2	1	2	2	2	2	2	2	2	2	2	2	2	2	4	4	4	3	4	4	4	2	4	4	4	4	3	3	3	3	2	3	3	4	3	2	3	2	3	2	2	2	3
1	16	boy	3	2	2	3	2	1	3	3	2	2	2	2	2	2	3	2	3	3	4	4	5	5	5	5	5	4	5	4	5	5	3	2	2	2	2	2	2	3	3	2	2	3	3	3	2	3	3
1	16	boy	3	4	4	3	2	3	2	1	4	3	3	3	2	2	3	3	3	2	4	6	6	4	4	6	4	4	4	4	6	5	3	1	3	3	3	3	3	2	3	3	5	3	3	2	3	3	2
1	16	girl	4	3	4	3	2	2	3	2	3	3	3	3	3	3	3	3	3	3	4	2	4	4	6	6	4	6	6	4	6	4	3	3	3	3	3	2	3	3	3	3	3	4	2	1	2	2	3
1	15	boy	3	4	3	3	3	2	4	3	2	2	1	2	2	3	2	2	2	2	7	5	7	7	6	7	7	5	7	7	6	7	2	5	2	2	2	2	3	5	3	3	2	2	2	3	4	1	3
1	17	girl	3	5	4	4	2	3	4	3	2	1	1	1	1	1	1	1	1	2	4	5	5	4	5	5	1	7	6	7	5	5	2	2	1	2	3	1	4	3	2	2	3	4	3	1	1	4	3
1	18	girl	2	1	2	1	1	2	1	1	2	2	1	1	1	2	1	2	2	1	3	6	6	2	6	1	2	2	1	2	6	1	3	2	2	1	2	1	1	3	5	4	5	3	2	1	5	4	4
1	17	girl	1	2	1	1	1	2	1	1	2	2	1	1	2	2	2	1	2	1	1	4	1	1	2	2	1	1	1	1	1	1	4	4	2	2	3	2	5	4	2	2	4	1	3	1	3	3	2
1	17	girl	3	4	2	4	2	2	3	2	2	2	2	2	2	2	2	2	2	1	1	7	4	4	6	7	1	5	7	1	6	7	3	1	1	3	3	1	3	3	3	3	3	2	2	2	3	4	3
1	17	boy	3	3	3	4	3	2	2	2	3	2	1	4	1	3	1	2	1	1	4	1	3	3	1	5	1	1	5	1	1	1	2	5	1	1	1	4	3	5	2	4	5	1	1	1	5	5	5
1	16	girl	3	3	3	4	2	3	2	2	2	2	2	2	2	2	2	2	2	2	5	7	2	5	5	5	5	5	5	1	7	1	3	3	1	1	5	1	3	5	3	3	1	3	3	1	3	3	3
1	17	girl	3	3	2	1	3	2	3	1	2	2	2	2	2	2	2	2	2	2	4	6	6	4	6	4	3	3	4	2	2	4	4	4	3	2	2	2	2	3	3	3	4	3	2	3	3	3	3
1	17	girl	3	3	3	3	2	2	2	2	3	3	2	2	2	2	2	2	2	2	4	5	5	4	5	5	4	5	4	4	4	4	3	2	3	3	2	2	3	3	3	3	2	3	3	3	3	3	3
1	16	boy	3	4	3	3	2	3	2	2	3	2	2	2	1	2	3	2	3	2	4	6	2	2	6	1	2	1	1	2	1	1	4	1	3	3	5	2	5	5	1	3	1	5	3	1	3	1	2
1	17	girl	4	3	3	2	4	2	3	3	2	3	1	3	3	3	2	3	2	2	3	6	1	1	6	5	3	1	2	1	2	7	5	5	2	1	5	1	1	4	2	2	2	2	1	2	3	1	2
1	16	girl	3	3	3	3	3	2	2	3	2	2	1	2	3	4	3	2	3	2	4	6	2	1	6	5	1	5	3	2	7	3	3	4	3	4	5	2	3	5	2	3	2	3	2	2	3	1	2
1	18	girl	3	2	3	4	2	3	2	3	4	4	2	2	2	3	2	2	2	2	5	6	2	3	6	3	2	6	3	3	7	2	3	5	2	2	4	1	2	5	4	3	3	2	1	2	2	1	1
1	15	girl	2	4	4	4	3	2	3	3	2	3	3	3	2	2	3	2	3	2	4	7	7	4	7	3	4	1	1	4	5	1	3	2	2	2	4	3	3	5	5	3	2	3	3	3	3	1	3
1	16	boy	3	2	3	4	3	3	2	3	2	3	2	2	3	4	3	3	3	2	4	6	3	4	6	4	3	4	2	4	5	2	3	2	3	3	3	2	4	5	3	2	2	2	3	1	4	3	3
1	16	boy	3	4	3	3	2	3	3	2	3	2	1	2	1	2	2	2	2	1	1	6	3	2	5	3	2	7	3	2	6	4	5	5	1	2	4	3	3	2	2	3	3	3	3	1	3	2	2
1	17	girl	2	2	1	2	1	2	1	2	2	2	1	3	2	3	2	1	2	1	7	7	7	6	6	6	6	5	4	5	5	1	2	2	3	3	4	2	3	2	4	2	3	4	3	1	3	3	2
1	18	boy	1	1	1	1	1	2	2	2	1	2	1	2	2	1	2	3	4	1	1	3	2	2	7	6	4	4	5	2	2	1	1	3	5	5	2	1	1	1	1	2	4	4	1	1	5	3	4
1	18	girl	2	1	1	2	2	1	1	2	2	2	2	2	2	2	2	2	2	2	4	7	7	5	6	5	6	6	4	5	7	4	3	3	3	3	3	3	3	4	4	2	2	3	2	3	2	3	3
1	18	girl	1	1	2	1	2	2	2	2	3	3	2	2	2	3	2	3	2	2	5	6	5	5	6	5	5	6	5	5	6	5	3	4	3	3	3	3	3	3	3	3	3	3	3	2	2	3	3
1	18	girl	1	1	1	1	1	1	2	1	4	4	4	4	4	4	4	4	4	4	3	6	7	7	7	6	7	1	3	3	4	7	2	1	3	1	1	1	1	5	5	1	5	1	2	1	3	2	5
1	16	boy	3	3	3	3	3	2	2	2	2	2	1	1	1	2	1	1	1	1	5	6	5	4	5	6	3	4	4	3	6	4	2	3	2	3	2	1	5	5	3	3	2	3	2	2	2	3	2
1	17	boy	3	3	2	4	2	2	2	3	2	2	1	1	1	2	1	1	2	2	5	5	5	4	5	5	5	5	4	4	6	6	3	4	3	2	3	3	2	4	3	3	3	2	2	3	3	2	3
1	17	girl	4	2	3	3	3	2	2	2	3	2	2	1	1	2	2	1	1	1	5	5	5	4	5	6	4	3	2	4	6	4	3	3	3	3	3	3	4	3	2	3	3	3	2	2	2	3	2
1	16	girl	3	4	3	3	2	3	2	2	2	3	2	2	2	2	2	2	1	1	4	6	6	5	6	6	5	5	5	5	6	5	3	2	2	3	4	2	3	3	3	3	3	2	3	2	3	4	3
1	16	girl	3	3	3	4	3	2	2	2	2	2	2	2	2	2	2	2	2	1	3	6	2	3	3	3	3	4	4	3	5	3	3	3	3	3	3	3	3	5	3	3	2	4	4	1	3	1	1
1	16	girl	4	3	4	3	2	3	2	2	2	2	2	2	2	2	2	2	2	2	4	5	5	4	5	6	4	3	2	4	4	5	3	2	2	3	3	2	3	4	3	3	2	4	2	2	3	3	2
1	16	boy	4	3	3	3	2	2	1	2	3	2	2	2	2	2	3	2	2	1	5	3	3	4	3	4	4	4	3	3	2	3	3	2	3	2	2	3	4	3	4	3	3	3	3	2	3	4	2
1	16	girl	2	3	3	2	2	3	3	2	3	2	1	2	2	3	3	2	2	2	3	2	2	5	1	2	4	1	2	2	1	1	2	3	3	5	3	3	2	3	5	3	2	2	1	1	2	3	1
1	16	girl	2	4	3	3	2	3	2	3	2	2	3	2	2	2	3	2	2	2	4	5	5	4	5	6	4	5	5	4	5	6	3	2	3	3	3	3	4	3	3	3	3	3	2	2	3	2	2
1	19	girl	4	4	3	3	2	2	3	2	3	2	2	3	2	3	3	2	3	2	6	4	4	5	4	3	4	2	3	4	2	2	4	2	3	2	2	2	3	4	3	3	3	4	3	2	2	2	3
1	16	boy	3	3	3	4	2	3	2	3	3	3	2	3	3	3	3	3	3	3	5	7	4	4	7	4	3	7	4	4	7	3	4	1	3	2	3	2	2	3	2	4	3	4	3	5	3	3	2
1	17	boy	4	4	3	3	2	3	2	3	4	4	2	3	3	4	4	3	4	1	7	7	6	1	1	5	1	7	1	5	7	7	2	1	4	5	5	1	1	5	2	3	3	1	2	3	3	1	5
1	16	boy	4	3	4	3	3	2	4	3	3	3	3	3	2	2	2	3	3	2	6	6	6	6	6	6	6	5	6	5	5	5	3	3	3	3	2	2	3	3	3	3	3	3	2	2	3	1	2
1	16	boy	4	4	4	5	3	3	3	3	3	2	2	1	2	3	2	2	2	1	6	4	6	5	4	6	5	5	4	4	5	6	3	4	2	2	3	3	3	2	4	3	2	3	3	4	3	1	2
1	16	boy	2	3	2	3	1	2	2	1	3	3	3	3	3	2	3	2	3	3	5	5	5	6	4	3	4	5	3	5	5	2	3	2	3	3	4	2	4	4	4	2	3	4	2	3	4	2	3
1	16	boy	2	2	2	2	1	1	2	2	2	1	2	2	2	1	2	1	2	2	5	6	5	3	5	6	3	4	4	3	6	4	3	3	2	2	2	2	3	3	3	3	3	3	3	2	3	3	3
1	17	girl	3	4	3	2	3	3	2	2	2	2	1	1	1	2	2	2	2	2	3	6	4	3	6	6	3	5	5	3	6	5	3	3	3	3	3	2	2	3	4	2	3	3	2	1	3	3	3
1	16	girl	4	2	3	3	2	2	2	4	2	2	2	2	2	2	2	2	2	2	4	5	5	5	5	5	4	4	4	4	5	5	4	2	3	3	3	2	3	2	3	3	2	3	3	2	3	2	3
1	17	boy	3	2	4	3	3	2	1	1	3	2	2	2	2	2	2	2	2	2	4	7	6	5	7	6	6	6	5	6	7	5	3	3	3	3	2	2	2	3	3	2	2	2	2	2	3	4	3
1	16	girl	3	2	3	2	3	3	2	2	3	3	2	2	2	2	2	2	2	2	2	3	5	5	3	5	5	3	5	4	4	2	3	2	3	2	3	2	3	3	3	3	3	3	3	3	3	3	3
1	15	boy	4	3	3	2	2	3	3	2	3	2	2	1	2	2	2	3	3	2	6	6	7	6	6	7	5	7	4	5	7	7	3	1	2	3	4	3	2	5	4	3	3	1	4	2	2	1	3
1	15	girl	2	3	4	4	2	2	3	2	3	3	3	3	2	2	2	2	2	2	5	4	4	4	4	5	4	4	4	4	4	5	4	4	3	3	3	3	3	3	5	3	3	2	2	2	4	1	2
1	17	boy	3	4	4	5	2	1	2	2	3	3	2	2	2	2	2	3	2	3	5	6	6	6	6	6	6	6	6	6	6	5	3	3	3	3	4	3	3	3	3	3	3	3	4	2	2	1	3
1	17	girl	4	3	3	4	3	2	2	2	2	3	1	3	2	3	4	2	3	3	6	6	3	6	5	3	6	5	4	6	5	3	3	4	3	3	5	2	2	3	3	2	3	3	3	1	2	5	3
1	17	girl	4	3	4	4	2	3	2	3	1	2	2	3	3	3	3	3	3	3	6	6	5	6	6	6	6	6	6	6	6	6	3	2	3	3	4	2	2	3	4	3	3	3	2	2	3	2	3
1	16	boy	3	3	3	3	3	2	3	3	3	2	2	2	2	3	3	4	4	3	2	6	3	1	5	7	3	6	5	2	7	6	4	2	4	4	3	3	4	4	3	3	2	4	3	3	3	2	2
1	16	boy	3	3	3	3	3	2	3	3	3	3	2	2	2	1	3	1	3	3	4	7	5	3	7	4	3	4	3	3	5	4	3	4	3	3	4	3	3	3	3	3	4	3	2	1	3	2	2
1	16	girl	4	3	5	4	3	3	3	4	2	2	1	1	1	3	1	1	1	1	1	5	6	1	5	6	1	6	5	1	5	5	2	4	1	4	3	2	2	5	2	3	4	4	3	3	3	3	3
1	16	girl	2	2	2	1	1	1	1	1	3	3	2	1	1	1	1	1	1	1	2	3	1	1	2	3	1	3	3	3	2	2	3	3	3	3	3	2	3	3	3	2	3	3	3	2	3	2	3
1	17	boy	1	1	1	1	1	1	1	1	2	3	2	2	2	3	1	1	2	1	5	4	6	4	4	1	4	4	4	4	4	6	3	2	3	1	3	4	2	5	2	3	4	1	3	1	3	2	3
1	19	boy	2	2	2	2	1	2	1	1	2	3	2	2	2	2	2	2	2	1	4	3	5	4	3	6	4	2	4	4	4	6	3	2	2	3	3	2	3	5	3	3	2	3	3	2	3	2	3
1	17	girl	2	2	2	2	2	1	1	2	3	2	1	2	2	2	2	2	2	2	5	7	5	5	6	5	3	6	4	5	5	5	4	2	3	3	4	4	3	5	3	2	3	2	2	3	2	2	2
1	18	boy	2	1	1	2	2	3	2	2	3	3	3	3	3	3	3	2	3	3	4	6	6	5	6	6	4	4	4	4	4	4	4	4	4	3	5	3	3	5	1	2	2	3	2	1	3	3	3
1	17	girl	3	3	3	3	3	2	2	2	2	2	1	2	2	1	1	1	1	2	4	3	4	4	3	4	4	4	4	5	4	4	3	3	3	3	3	3	3	3	3	3	3	3	3	3	3	3	3
1	19	boy	3	3	3	3	2	2	2	3	2	2	2	1	1	3	2	1	1	1	2	5	5	2	6	5	2	5	2	2	6	5	1	4	2	4	3	2	2	4	4	3	3	1	3	2	1	3	2
1	17	boy	3	2	3	3	2	3	2	3	3	2	2	1	1	2	1	1	2	1	5	4	2	5	4	3	5	4	2	5	4	2	2	5	3	1	2	1	1	5	5	3	5	2	3	1	4	2	4
1	16	boy	3	4	3	3	2	2	3	2	2	2	1	2	1	2	2	2	2	1	5	4	3	4	4	5	4	4	3	4	4	5	2	1	2	2	2	2	2	5	5	3	4	3	3	1	3	2	2
1	15	boy	3	3	3	3	2	3	2	3	3	2	1	2	2	2	1	1	2	2	3	3	6	3	2	3	2	6	4	2	6	3	2	4	2	2	2	2	3	4	4	3	4	2	3	2	3	4	3
1	16	girl	3	3	4	3	2	2	2	3	1	2	2	1	2	2	2	2	2	2	4	4	3	3	4	4	4	3	3	3	4	4	3	3	3	3	3	3	2	4	3	4	2	4	3	2	3	2	4
1	17	girl	3	3	4	3	2	2	3	2	2	1	1	2	1	2	2	3	3	2	5	6	4	4	6	5	4	4	4	4	5	4	3	3	3	3	3	2	3	4	3	2	2	4	3	2	3	3	3
1	17	girl	3	4	3	3	2	2	3	2	2	2	2	2	2	2	2	1	2	2	4	5	7	4	5	7	4	4	2	4	4	5	3	2	2	3	3	3	2	4	4	4	3	2	3	2	3	3	3
1	16	girl	4	3	2	3	3	3	2	2	2	2	1	2	2	2	2	2	2	2	4	6	4	4	5	7	4	5	5	4	6	4	2	3	3	3	3	4	3	3	3	2	3	2	3	2	3	3	3
1	17	girl	3	2	3	4	3	3	2	2	2	2	1	2	2	2	2	2	2	2	5	5	5	4	5	4	4	4	4	4	6	6	3	3	2	3	3	3	2	4	3	3	3	3	2	2	3	3	2
1	16	girl	3	2	3	3	2	1	2	2	3	1	1	1	1	3	3	3	3	1	5	7	6	4	4	4	1	4	4	5	3	1	2	2	1	2	2	3	3	4	4	3	5	3	3	2	5	5	2
1	16	boy	3	3	3	2	2	1	2	2	2	2	2	2	3	2	2	1	2	2	3	5	4	2	4	4	4	4	4	4	5	4	3	2	3	2	4	4	4	3	2	2	2	3	3	1	3	3	2
1	17	girl	3	4	4	3	1	2	1	1	2	2	2	2	2	2	2	2	2	2	1	3	3	1	2	3	1	3	1	1	2	1	2	4	3	3	4	3	2	4	3	2	2	3	3	3	2	2	3
1	18	girl	3	3	3	3	2	2	2	1	3	2	2	1	1	2	3	2	3	2	4	6	5	4	5	7	4	4	5	3	7	3	5	2	3	1	3	1	4	5	5	3	3	2	3	2	3	5	3
1	16	girl	2	2	2	2	3	3	3	3	2	2	2	2	2	3	2	2	2	2	4	4	6	4	4	5	4	4	5	4	4	5	3	3	3	3	2	2	3	5	3	3	3	3	3	1	3	2	2
1	16	girl	4	2	2	3	2	2	2	3	3	3	2	2	2	2	2	2	2	2	3	7	6	5	7	7	4	4	5	4	7	5	3	2	3	3	2	4	2	3	3	3	3	3	3	2	3	2	3
1	16	boy	3	3	3	3	2	2	2	2	3	4	2	3	3	3	1	1	2	1	2	7	7	1	6	7	1	7	7	2	7	7	2	2	3	5	2	1	2	5	2	2	2	5	2	2	3	1	2
1	16	boy	3	3	3	3	3	2	2	3	3	2	2	2	2	2	2	3	3	2	6	6	4	4	6	6	4	3	4	3	6	1	3	3	2	2	2	3	3	3	3	4	4	2	3	1	3	4	4
1	17	boy	3	2	3	4	3	2	3	2	2	2	2	2	2	3	3	3	3	2	3	3	5	3	3	5	3	3	3	3	3	5	4	3	3	3	3	3	3	4	3	2	2	2	3	2	3	3	3
1	16	girl	3	4	4	2	3	2	2	2	3	3	3	2	2	2	2	2	3	2	4	6	6	5	6	5	4	4	4	4	6	3	3	2	3	2	3	2	2	5	4	3	3	3	2	2	3	4	3
1	17	girl	3	4	3	3	2	2	3	2	3	2	1	2	2	3	3	3	3	3	4	6	4	3	4	4	4	4	4	3	3	4	4	4	4	2	3	2	3	4	3	3	3	2	3	2	3	4	3
1	16	girl	3	3	3	3	2	2	3	2	3	3	3	3	3	2	3	3	3	2	4	4	5	3	5	5	3	4	4	3	5	4	3	3	4	3	2	2	5	4	4	2	3	3	4	1	1	1	2
1	16	girl	3	2	4	3	3	3	2	3	2	3	1	1	1	2	1	1	2	1	5	6	6	4	5	7	4	4	5	5	5	5	3	3	3	3	3	3	3	3	3	3	3	3	3	3	3	3	3
1	17	boy	4	3	5	4	3	2	4	3	2	2	1	1	1	1	1	2	2	1	5	5	7	6	4	6	4	1	4	4	6	2	3	3	3	3	3	3	3	5	2	3	1	2	3	3	3	3	4
1	17	girl	2	3	3	2	3	2	3	3	2	2	2	2	2	2	2	2	2	2	5	5	6	5	6	5	5	4	5	5	5	4	3	2	3	3	3	3	3	3	4	3	3	3	3	3	3	3	3
1	18	girl	2	2	2	2	1	2	2	1	2	2	1	2	1	2	2	3	3	2	3	5	4	3	5	4	3	5	4	4	5	3	3	4	2	3	2	3	4	4	4	3	4	2	3	2	3	2	2
1	16	boy	1	2	2	2	2	1	2	2	3	2	2	2	2	2	2	2	2	2	4	6	6	5	5	5	5	6	5	5	5	5	3	2	2	3	4	3	4	4	3	3	3	2	3	2	3	4	2
1	15	girl	2	3	2	3	1	2	1	2	2	2	2	2	2	3	2	2	2	2	4	6	6	5	6	5	5	5	4	5	6	2	3	3	3	3	4	3	4	3	3	2	2	3	3	3	3	3	1
1	17	girl	3	1	2	1	2	3	4	2	3	3	2	2	2	2	2	3	2	2	6	7	5	6	7	5	6	4	5	6	6	3	3	3	3	4	5	3	3	3	4	3	3	3	3	2	2	3	3
1	17	boy	1	1	1	1	1	1	1	1	3	3	2	2	2	3	2	2	2	2	6	6	6	5	6	6	5	5	4	5	6	5	3	4	3	2	4	2	3	4	3	3	2	2	2	3	3	2	3
1	18	girl	1	1	1	1	1	1	1	1	2	3	2	3	3	2	3	2	3	2	3	6	6	3	6	7	6	3	4	4	4	4	4	2	3	4	4	3	3	3	2	2	2	3	3	2	3	1	3
1	16	girl	1	1	1	1	1	1	1	1	3	3	3	4	2	2	3	3	4	3	7	7	7	5	7	7	5	5	7	7	7	4	3	3	3	3	3	2	3	3	4	4	4	2	3	3	3	3	1
1	17	boy	3	4	3	3	2	2	2	2	2	2	1	2	1	2	2	1	2	2	6	7	4	5	7	3	4	5	3	3	7	3	3	3	2	3	3	2	2	4	3	3	3	2	4	1	3	4	3
1	17	boy	3	3	3	3	2	3	2	3	2	1	1	2	2	2	2	2	2	2	3	5	4	2	4	5	2	4	2	2	4	5	3	2	2	2	2	4	3	4	3	3	3	2	3	3	3	2	2
1	16	girl	3	4	2	3	2	2	2	4	2	2	1	2	2	2	2	2	2	2	4	5	4	5	5	5	5	5	5	5	5	5	2	3	3	3	3	2	3	3	3	3	3	4	3	2	3	3	3
1	18	boy	3	3	3	3	3	2	2	3	3	2	2	2	1	2	1	2	2	2	5	6	3	5	5	2	5	5	5	5	5	3	4	2	3	3	4	2	3	3	3	3	3	2	3	2	3	4	3
1	17	boy	3	3	3	4	2	3	2	2	2	2	1	1	2	2	2	2	3	2	5	6	5	6	7	3	5	4	3	5	6	5	2	3	2	3	3	3	3	5	4	3	3	3	2	1	2	2	2
1	17	girl	3	4	4	3	2	2	2	2	2	2	2	2	1	2	2	2	2	2	4	4	3	4	4	4	4	4	4	4	4	3	4	2	2	3	2	3	3	4	3	3	3	4	3	3	3	3	2
1	17	boy	3	4	4	2	2	2	2	3	2	2	1	2	2	3	2	2	1	2	6	7	7	4	7	7	4	7	4	3	7	7	3	4	2	3	1	4	3	4	5	5	3	4	4	3	4	2	2
1	16	girl	3	3	3	3	2	2	3	3	2	2	2	2	2	2	2	2	2	2	5	6	6	6	6	7	6	4	4	4	5	2	2	3	3	3	3	3	3	3	3	3	3	3	3	2	3	3	2
1	16	boy	3	2	2	3	2	2	2	2	2	3	2	2	2	1	2	2	2	2	5	6	6	5	5	6	6	5	5	5	5	6	3	3	2	2	2	3	3	3	3	3	3	3	3	3	3	3	3
1	15	girl	3	2	3	3	1	2	2	2	2	2	2	2	2	2	2	2	2	2	5	5	5	5	5	4	6	5	3	5	6	4	3	3	3	3	3	2	3	3	4	2	3	3	3	2	3	3	2
1	17	boy	3	2	3	3	2	2	2	1	2	2	2	2	2	2	2	2	2	2	4	5	2	2	5	4	3	4	2	3	6	1	3	2	2	3	3	2	4	4	3	3	3	3	2	2	3	2	2
1	17	girl	3	3	3	3	2	1	2	2	2	2	2	2	2	3	2	2	2	2	5	6	5	4	4	6	3	3	4	2	3	3	3	3	3	3	3	4	2	4	4	4	1	3	2	1	3	2	3
1	16	boy	3	2	3	3	2	3	2	2	3	3	1	2	2	2	2	2	2	2	5	5	6	4	3	6	4	3	4	4	5	6	3	2	3	3	3	3	3	5	4	3	3	3	2	2	3	2	3
1	16	girl	3	3	3	3	2	3	2	2	2	2	2	2	2	3	3	2	3	2	4	6	5	4	5	7	2	4	4	4	4	3	3	3	3	3	3	3	4	3	4	3	3	3	3	1	3	3	2
1	17	girl	3	4	3	3	2	2	2	3	2	2	2	2	2	3	3	2	3	2	5	6	7	4	5	6	4	5	4	4	5	5	3	3	3	4	3	3	3	4	2	2	2	3	3	2	4	4	3
1	16	girl	3	3	3	3	2	3	3	4	3	3	2	2	2	3	3	2	3	2	5	4	5	5	4	3	5	4	2	3	5	3	3	4	3	4	3	3	2	4	3	2	2	3	4	3	2	2	1
1	16	girl	3	3	3	3	3	2	3	3	3	3	3	2	2	3	3	2	2	2	4	7	6	4	6	6	4	4	4	4	6	4	3	4	2	3	3	3	3	4	4	3	3	4	2	1	3	3	1
1	16	boy	2	4	4	3	3	2	2	3	4	2	1	2	2	4	4	4	4	4	5	1	3	5	6	5	4	6	4	2	7	5	2	3	2	4	1	5	2	4	2	2	1	3	4	5	2	3	5
1	17	girl	2	2	3	3	2	2	2	2	2	3	1	2	2	1	2	2	2	1	5	6	6	5	5	4	5	2	4	4	5	6	3	5	3	3	3	2	5	5	3	3	3	3	2	3	3	2	3
1	17	girl	3	2	3	3	2	2	1	2	2	3	2	1	2	2	2	2	2	2	4	5	7	4	4	7	4	3	4	4	3	2	4	4	2	2	3	3	2	5	5	3	4	3	3	1	2	2	2
1	16	girl	2	3	3	3	2	1	2	2	2	2	2	2	2	2	2	2	2	2	1	4	1	1	4	4	1	4	1	1	4	5	3	3	3	3	3	3	3	3	3	2	3	3	3	3	3	3	3
1	17	girl	3	2	3	4	2	2	2	1	2	2	2	2	2	2	2	2	2	2	5	5	5	4	4	4	4	4	4	4	4	4	3	3	3	3	3	3	3	3	3	3	3	3	3	2	3	3	3
1	17	girl	2	2	2	2	2	2	2	2	3	2	2	1	2	1	2	3	4	3	4	6	6	4	5	7	4	4	4	3	3	7	2	2	4	3	4	2	2	2	1	2	2	3	2	4	3	2	3
1	17	girl	1	1	1	1	1	1	1	1	3	3	2	2	2	3	2	3	2	2	3	5	4	4	5	5	4	6	4	4	6	5	3	3	3	2	3	3	3	3	2	3	3	3	3	2	3	4	3
1	16	girl	1	1	1	1	1	1	1	1	3	2	3	3	3	2	2	2	2	2	2	6	5	3	5	5	4	4	5	5	5	1	3	3	3	3	3	3	2	3	3	3	3	3	3	3	3	3	3
1	17	girl	1	1	1	1	1	1	1	1	2	2	2	2	4	4	4	2	4	4	3	6	7	4	4	4	4	7	6	4	7	5	3	1	3	3	3	3	3	3	3	4	3	3	3	3	3	3	3
1	16	girl	5	3	2	2	3	2	2	2	3	2	1	1	1	2	2	2	3	1	4	5	5	5	4	4	4	4	4	4	4	4	3	3	3	2	1	4	3	4	3	3	3	3	3	3	3	3	3
1	16	boy	2	3	3	3	2	4	2	3	2	2	2	2	2	2	2	2	2	1	4	5	5	4	4	4	4	5	3	4	5	3	3	1	3	3	3	2	3	3	4	3	3	3	3	2	3	3	3
1	17	girl	3	3	3	3	2	3	3	2	2	2	2	2	2	2	2	2	2	2	4	4	4	4	4	4	4	4	4	4	4	4	3	3	3	3	3	3	3	3	3	3	3	3	3	3	3	2	3
1	16	boy	3	2	2	2	2	2	2	3	2	2	2	2	2	2	2	2	2	2	5	7	6	6	6	6	6	6	6	6	6	6	3	1	3	3	3	3	3	3	3	3	3	3	3	3	3	3	3
1	16	girl	3	3	3	2	1	2	2	2	2	2	2	2	2	2	2	2	2	2	5	6	6	4	5	5	5	4	4	4	5	4	3	1	3	3	3	3	3	3	4	3	3	4	3	3	3	3	2
1	17	boy	2	2	2	3	2	3	2	2	2	3	2	2	2	2	2	2	2	2	5	7	7	5	7	6	5	4	5	5	5	7	3	2	3	3	3	2	1	5	5	5	5	2	3	2	3	1	2
1	16	girl	3	3	3	3	2	2	2	2	3	2	2	2	2	2	2	2	2	2	5	6	5	5	5	6	5	5	5	5	5	5	4	3	3	3	3	3	3	4	4	3	3	3	3	2	3	3	2
1	16	girl	2	2	2	2	2	2	2	2	3	3	2	2	2	2	2	2	2	2	5	5	4	4	4	5	4	5	5	4	4	4	4	4	3	3	3	2	3	5	4	2	2	3	3	1	2	2	2
1	18	boy	3	3	4	3	2	2	3	2	3	2	2	2	2	2	3	3	3	2	5	6	5	5	5	5	5	4	5	5	5	5	3	3	3	3	3	2	3	3	4	3	3	4	3	4	4	4	2
1	16	boy	3	4	3	3	3	2	2	2	3	2	2	2	2	3	3	2	3	2	5	6	5	5	5	2	5	5	5	5	6	5	3	3	3	2	4	2	3	3	4	4	2	2	2	3	2	4	3
1	17	boy	3	4	2	3	2	2	2	4	3	2	2	3	2	3	3	2	3	2	4	5	4	3	4	6	4	3	4	3	3	4	4	3	3	3	3	3	2	4	4	3	3	4	2	3	3	3	3
1	16	boy	3	3	3	4	2	3	2	3	2	2	3	3	3	3	3	2	2	2	5	7	6	5	4	3	4	4	4	4	4	4	3	3	3	3	3	2	3	3	3	3	2	3	3	3	2	3	3
1	17	girl	3	2	3	4	2	3	2	3	3	3	2	2	2	3	3	2	3	2	5	6	7	5	6	4	5	6	4	5	7	3	4	4	3	4	3	3	3	4	3	3	2	3	3	2	3	2	3
1	16	girl	3	4	4	5	2	2	2	1	3	3	3	3	2	3	3	2	3	1	3	7	7	1	7	6	2	4	4	4	4	4	4	4	4	4	4	2	3	3	2	3	2	2	2	2	2	2	2
1	16	girl	4	3	4	3	2	3	2	2	2	2	2	3	3	3	2	2	4	3	6	6	7	6	5	3	6	3	6	6	5	6	3	3	3	2	4	3	2	5	3	3	3	4	2	5	2	1	3
1	17	boy	4	3	3	3	2	2	3	2	3	3	2	3	2	3	3	3	3	3	4	6	6	5	5	4	4	4	5	5	5	4	3	3	3	3	3	3	3	3	3	3	3	3	3	2	3	3	3
1	17	boy	4	3	4	3	2	3	2	2	3	4	3	2	3	3	2	2	3	3	5	5	4	5	5	5	5	5	3	5	5	5	3	5	3	2	4	1	1	2	5	4	5	1	1	1	4	5	4
1	18	girl	3	2	3	5	3	3	2	3	4	4	4	4	2	2	2	2	2	3	4	7	7	3	6	7	6	7	5	7	7	7	2	2	2	2	4	2	5	4	3	3	3	3	4	4	3	3	2
1	16	boy	2	4	3	4	2	2	3	4	3	3	3	3	3	3	3	3	3	3	5	7	5	4	4	4	5	5	5	5	5	5	4	1	3	3	3	3	3	3	3	3	3	3	3	3	3	3	3
1	17	girl	2	3	2	3	2	2	2	2	2	2	3	1	1	1	1	2	2	2	5	5	5	5	4	6	4	5	5	4	6	7	4	4	3	4	5	2	2	4	3	3	2	3	2	1	4	3	2
1	16	boy	2	3	3	3	2	1	2	2	3	3	2	2	1	3	2	2	2	2	5	5	6	4	5	3	4	4	4	3	4	5	3	2	2	1	3	4	3	5	2	3	3	1	4	1	4	2	3
1	18	boy	3	2	3	3	1	2	2	2	3	2	2	2	2	3	3	3	3	3	6	7	7	5	7	7	6	7	5	5	7	7	4	3	3	4	4	2	3	4	3	3	3	3	2	3	2	2	2
1	17	girl	3	3	3	3	2	2	1	2	1	3	2	1	1	2	1	1	2	1	3	5	4	1	5	4	4	6	4	4	4	4	3	3	3	3	3	3	2	5	3	2	3	4	2	2	4	3	3
1	16	boy	1	1	1	1	1	1	1	1	2	2	2	1	1	2	2	1	2	1	5	6	6	4	4	5	3	4	3	4	6	6	4	2	3	2	3	3	3	5	4	3	3	3	3	3	2	2	2
1	18	girl	1	1	1	1	1	1	1	1	2	2	2	2	2	2	2	2	2	2	4	4	4	5	4	4	4	4	4	4	4	4	3	3	3	3	3	3	3	3	3	3	3	3	3	3	3	3	3
1	16	boy	2	1	2	3	2	1	1	2	2	2	2	2	2	2	2	2	2	2	4	5	4	4	5	5	4	5	4	4	6	5	3	3	3	3	4	3	3	4	4	2	3	2	2	2	4	2	3
1	16	girl	2	3	3	2	1	2	2	1	3	3	3	2	1	2	1	3	3	1	6	7	7	5	7	6	5	3	4	4	5	6	3	3	2	2	1	2	3	3	4	3	4	5	5	5	4	1	4
1	17	girl	3	2	2	2	2	2	2	2	2	2	2	2	2	2	2	3	3	2	4	6	6	3	5	2	3	5	5	3	5	5	3	5	2	2	3	2	2	3	4	4	3	4	3	2	3	3	2
1	17	girl	1	1	1	1	1	1	1	1	2	2	2	2	2	4	2	2	2	2	5	1	3	2	1	6	5	1	4	4	1	3	2	3	3	3	2	2	4	3	5	3	4	4	3	2	5	4	1
1	16	girl	1	1	1	1	1	1	1	1	3	2	2	1	2	1	3	3	3	2	5	5	5	5	5	4	5	4	4	5	5	4	3	3	3	3	3	2	3	3	3	3	3	3	3	2	3	3	3
1	17	girl	1	1	1	1	1	1	1	1	2	2	2	3	2	2	2	3	3	2	2	6	7	5	6	7	4	4	5	5	5	5	3	1	4	3	4	3	4	4	3	3	3	4	3	2	3	5	4
1	17	girl	1	1	1	1	1	1	1	1	3	3	3	2	2	2	2	2	2	2	2	5	5	5	5	5	5	5	5	5	5	5	3	3	3	3	3	3	3	3	3	3	2	2	3	3	3	3	3
1	17	girl	1	1	1	1	1	1	1	1	3	2	3	2	2	3	2	2	3	2	7	7	7	6	6	6	6	6	6	6	6	6	3	2	4	4	2	1	3	4	3	3	3	3	3	3	3	4	3
1	16	girl	1	1	1	1	1	1	1	1	3	3	2	3	3	3	3	3	3	3	6	7	6	4	7	7	5	7	6	6	7	4	3	3	3	3	3	1	2	4	3	3	3	3	3	3	3	3	3
1	17	boy	2	2	2	2	1	2	2	1	2	2	2	2	1	2	1	1	1	1	3	5	4	3	4	5	4	2	4	4	2	4	3	3	3	3	3	3	3	4	3	3	3	2	3	2	3	3	3
1	16	girl	3	3	3	3	2	2	3	2	2	2	1	1	1	2	1	1	2	2	4	7	5	4	7	6	4	4	4	4	7	1	3	3	3	3	3	2	4	3	4	3	3	3	2	2	3	5	3
1	17	girl	2	4	3	3	2	2	2	2	2	2	1	1	2	2	2	1	2	2	2	4	3	3	2	1	2	2	2	3	4	3	3	3	1	4	2	3	3	3	3	3	3	3	3	3	3	3	4
1	17	boy	3	4	3	4	2	2	2	2	3	2	1	1	1	2	2	2	2	2	4	4	5	4	4	5	4	4	4	4	4	4	3	2	3	3	3	3	2	3	3	3	3	3	3	3	3	3	3
1	18	boy	3	4	3	2	2	2	3	2	2	1	1	2	2	2	2	2	2	2	5	5	5	4	5	5	5	5	5	5	5	5	3	3	2	3	3	3	3	3	3	3	3	3	3	3	3	3	3
1	16	girl	3	3	3	3	2	3	2	3	2	1	1	2	1	2	3	2	2	2	4	4	4	4	4	4	4	4	4	4	4	4	3	3	3	3	3	3	3	3	3	3	3	3	3	1	3	3	3
1	17	girl	3	3	3	4	2	2	3	2	2	2	2	1	2	2	2	2	2	2	4	5	6	4	5	6	4	4	6	4	4	5	3	3	3	3	3	3	3	3	3	3	3	3	3	3	3	3	3
1	17	boy	4	3	3	3	2	3	2	2	1	2	2	3	1	2	2	2	2	2	4	5	4	4	4	4	4	4	4	4	4	4	3	3	1	3	3	3	3	3	3	3	3	3	3	3	3	3	3
1	16	girl	3	4	3	3	2	3	2	2	2	2	2	2	2	2	2	2	2	2	5	7	5	6	7	7	5	6	6	5	6	7	4	4	4	3	4	2	4	5	2	3	2	3	3	3	2	3	2
1	16	boy	3	4	2	3	2	1	1	2	2	2	2	2	2	2	2	2	2	2	5	4	4	4	4	4	4	4	4	4	5	5	3	3	3	3	3	3	3	3	3	3	3	3	3	3	3	3	3
1	16	girl	3	2	2	2	2	3	2	2	2	2	2	2	2	2	2	2	2	2	4	5	5	4	5	5	4	4	5	4	5	4	3	3	3	3	3	2	2	3	3	3	2	3	3	3	2	2	3
1	17	boy	3	3	2	3	2	2	2	2	2	2	2	2	2	2	2	2	2	2	4	4	4	4	4	4	4	4	4	4	4	4	3	3	3	3	4	3	3	3	3	2	3	3	3	3	3	3	3
1	16	boy	3	2	3	3	2	3	1	2	3	2	2	2	2	2	3	3	2	2	4	6	5	5	5	5	4	5	5	4	5	5	3	3	3	2	3	3	3	4	3	4	3	4	4	2	3	3	3
1	15	girl	2	4	3	3	2	2	3	3	3	3	2	2	2	2	2	2	3	2	4	4	4	4	4	4	4	4	4	4	4	3	3	3	3	3	4	3	3	3	3	3	3	3	3	2	3	2	3
1	16	girl	3	4	3	2	3	2	3	2	3	2	2	2	2	2	2	3	3	2	4	7	5	4	7	7	5	6	7	5	7	7	3	2	3	3	4	3	3	4	5	3	2	3	4	2	3	2	1
1	16	boy	3	2	2	3	2	2	2	4	2	2	2	3	2	3	3	2	2	3	4	6	5	4	5	6	4	5	4	4	7	6	3	3	2	3	3	2	3	4	3	3	3	3	3	3	3	3	3
1	17	girl	3	2	3	3	3	3	3	2	3	3	2	3	2	2	3	2	2	2	4	6	6	5	5	6	6	4	4	4	6	4	3	3	3	3	3	3	4	3	3	3	3	2	3	2	2	3	3
1	17	girl	4	2	3	3	2	3	3	2	2	2	3	3	2	3	2	2	3	2	5	7	5	5	7	4	5	7	5	5	7	5	3	3	3	2	2	2	2	4	4	3	4	4	2	2	4	3	2
1	17	boy	3	4	3	3	2	3	2	2	2	3	3	3	3	3	3	3	3	3	5	7	7	4	6	7	4	6	4	4	7	4	2	3	3	3	3	3	3	3	3	3	3	3	3	3	3	3	3
1	16	boy	2	3	3	2	2	2	2	2	3	3	3	3	3	3	3	3	3	3	4	6	6	6	6	6	6	7	6	6	6	6	3	2	3	3	3	3	3	3	3	3	3	3	3	3	3	3	3
1	17	boy	3	2	3	3	2	1	2	2	3	3	3	3	3	3	3	3	3	3	6	6	6	4	6	6	4	5	5	4	6	6	3	2	3	3	3	3	3	3	4	3	3	3	3	2	3	3	3
1	16	boy	3	3	3	2	1	2	2	2	2	2	2	2	2	2	2	2	3	2	4	6	6	3	5	2	3	2	2	2	3	3	3	2	2	3	4	3	4	4	3	2	3	3	3	2	3	3	3
1	18	boy	3	3	2	4	2	2	1	2	3	3	3	3	3	3	3	3	3	3	4	4	4	4	4	6	4	4	5	5	4	5	4	3	3	3	3	3	3	3	3	3	3	3	3	3	3	3	3
1	17	boy	5	5	5	5	3	3	4	3	3	2	1	2	1	2	2	2	3	1	6	6	6	6	6	6	6	6	6	6	6	6	3	3	2	2	4	3	3	3	3	3	4	3	3	3	3	3	3
1	18	boy	2	2	1	2	1	2	1	1	2	2	2	2	2	2	2	2	2	2	5	6	6	5	5	7	5	5	4	5	4	4	3	4	3	3	3	2	3	4	3	3	3	3	3	2	3	3	2
1	16	boy	3	2	2	2	2	1	1	2	3	3	1	2	2	2	2	2	2	2	5	5	6	5	5	6	5	5	4	4	4	4	3	3	3	3	3	2	4	4	3	3	3	3	3	3	3	4	3
1	16	boy	2	2	2	3	2	2	2	2	2	2	2	2	2	2	3	3	2	1	2	6	5	3	7	7	5	6	5	4	5	5	3	2	3	4	3	2	2	4	3	3	3	2	4	3	3	4	3
1	17	girl	3	2	2	3	2	1	2	2	2	2	2	2	3	2	2	2	2	2	3	6	6	7	5	4	5	6	4	4	6	6	3	3	2	3	3	3	3	4	3	3	3	3	3	2	2	5	3
1	16	girl	2	2	2	3	2	2	2	2	3	3	1	3	2	2	3	2	2	1	5	5	6	5	4	6	5	5	5	5	5	5	3	2	3	3	3	3	4	3	3	3	3	3	3	3	3	3	3
1	18	girl	1	1	1	1	1	1	1	1	2	2	1	2	2	2	3	3	3	2	4	6	6	4	5	6	4	4	4	4	5	5	4	4	2	3	4	3	3	5	2	2	2	3	3	3	3	4	2
1	16	girl	1	1	1	1	1	1	1	1	2	2	1	2	3	3	3	2	3	2	7	6	7	7	6	6	7	5	6	7	5	6	3	3	3	4	2	4	2	3	3	3	3	2	4	2	3	4	2
1	17	boy	1	1	1	1	1	1	1	1	3	3	3	2	2	2	2	2	2	2	4	6	6	4	6	6	4	5	5	4	6	5	3	3	3	3	3	3	3	3	3	3	3	3	3	3	3	3	3
1	18	boy	1	1	1	1	1	1	1	1	2	3	2	3	2	3	2	2	2	2	5	4	3	3	5	5	4	3	5	4	5	3	3	3	2	2	4	3	3	4	3	3	3	3	2	3	3	3	3
1	17	girl	1	1	1	1	1	1	1	1	2	2	2	2	2	2	3	3	3	2	5	6	7	5	6	6	6	5	5	5	5	5	5	1	4	2	4	3	4	4	3	3	2	3	4	4	4	4	2
1	16	girl	1	1	1	1	1	1	1	1	3	3	2	2	2	3	2	2	3	2	4	5	6	4	5	5	5	3	4	6	6	1	4	4	3	4	2	2	3	4	4	3	3	4	3	2	3	2	3
1	17	girl	1	1	1	1	1	1	1	1	3	3	3	3	2	2	2	2	2	2	5	7	7	7	7	7	7	4	7	7	7	7	5	5	1	2	3	3	3	3	3	3	3	3	3	3	3	3	3
1	19	girl	1	1	1	1	1	1	1	1	4	3	1	4	2	2	2	3	3	3	3	6	5	2	6	1	5	1	4	4	6	4	2	4	4	3	3	4	4	3	3	2	4	2	4	4	2	2	4
1	16	girl	2	2	2	1	2	1	1	1	4	2	4	4	4	4	4	4	2	3	3	4	5	5	5	5	5	5	2	3	4	3	4	4	3	1	3	3	2	2	2	3	4	3	4	4	3	3	2
1	15	boy	4	3	3	3	2	2	2	2	2	1	2	1	1	1	1	1	2	2	4	6	6	4	6	6	5	4	4	4	5	7	3	2	3	3	3	3	3	3	3	3	2	5	3	2	3	3	3
1	17	boy	3	3	3	3	3	2	2	2	2	1	1	1	1	2	2	2	2	1	5	6	4	4	3	4	3	6	3	3	5	2	4	3	2	3	3	2	4	3	4	3	3	2	3	3	3	3	2
1	16	boy	2	3	3	4	2	2	3	2	2	1	1	1	1	2	2	2	3	1	3	7	6	4	6	2	2	3	2	3	6	1	3	3	2	3	3	3	2	5	3	3	3	3	3	2	4	4	2
1	17	boy	2	3	4	3	2	2	3	3	2	2	2	2	2	2	2	2	2	1	3	6	4	3	5	3	3	4	1	2	5	1	3	3	3	3	4	3	3	4	3	3	4	3	2	2	4	3	2
1	16	boy	5	4	4	4	2	2	3	2	2	1	2	2	2	2	2	2	2	2	4	4	5	4	4	4	4	4	4	4	4	4	3	3	3	3	3	3	2	3	3	3	3	3	3	3	3	3	3
1	16	girl	3	3	3	3	2	1	1	2	2	2	2	2	2	2	2	2	2	2	5	5	5	5	5	5	5	5	5	5	5	5	4	3	2	3	3	3	3	3	3	3	3	3	3	3	3	3	3
1	16	girl	3	2	2	2	2	2	2	3	2	2	2	2	2	2	2	2	2	2	4	6	3	3	6	6	5	6	5	5	6	3	3	3	3	3	3	3	3	3	3	3	3	3	3	3	3	3	3
1	17	girl	2	2	3	2	2	3	2	2	2	2	2	2	2	2	2	2	2	2	4	4	4	4	4	4	4	4	4	4	3	6	4	2	3	3	3	3	3	3	3	3	3	3	3	3	2	3	4
1	16	boy	3	3	2	3	2	2	2	2	2	2	2	2	2	2	2	2	2	2	3	4	3	2	5	5	3	5	4	3	6	3	3	3	3	3	3	3	3	3	3	3	3	3	3	3	3	3	3
1	17	boy	2	3	3	2	2	3	2	2	2	2	2	2	2	2	2	2	2	2	6	6	6	5	5	7	5	4	4	4	4	4	3	3	3	3	3	3	3	3	3	3	3	3	3	3	3	3	3
1	16	girl	3	2	3	4	1	2	2	2	2	2	2	2	2	2	2	2	2	2	5	6	3	3	6	4	4	5	4	5	5	4	3	2	2	2	4	3	3	4	3	3	3	3	3	3	3	3	3
1	17	girl	3	3	2	3	2	2	2	2	2	2	2	2	2	2	2	2	2	2	4	4	4	4	4	4	4	4	4	4	4	4	3	3	3	3	3	3	3	3	3	3	3	3	3	3	3	3	3
1	16	girl	2	2	3	3	2	2	2	3	2	2	2	2	2	2	2	2	2	2	5	5	5	5	5	5	5	5	5	5	5	5	3	3	3	3	3	3	3	3	3	2	3	4	3	3	2	3	3
1	16	girl	3	3	3	3	2	2	2	2	2	2	2	2	2	2	2	2	2	2	6	6	6	6	6	6	6	6	6	6	6	6	3	3	3	3	3	3	3	3	3	3	3	3	3	3	3	3	3
1	17	girl	4	3	3	3	2	2	2	1	2	3	2	2	2	2	2	2	2	2	2	5	1	5	5	2	3	5	6	5	5	1	2	2	2	3	4	4	3	3	3	3	3	3	3	3	3	3	3
1	17	girl	2	3	3	4	3	1	2	2	3	2	2	2	2	2	2	2	2	2	4	6	6	4	4	5	4	5	5	4	5	4	3	3	3	3	3	3	3	3	3	3	3	3	3	3	3	3	2
1	16	girl	3	3	2	4	2	2	1	3	3	2	2	2	2	2	2	2	2	2	6	3	3	4	3	6	5	5	6	5	5	3	5	2	3	3	3	2	3	3	3	3	3	3	4	2	3	5	3
1	17	girl	3	2	3	3	3	2	2	2	2	2	2	2	2	3	2	2	2	2	4	4	5	4	5	3	4	4	4	4	5	4	3	4	3	3	2	3	3	5	4	3	3	3	4	2	3	1	4
1	16	boy	4	4	3	2	2	1	2	2	2	2	1	3	1	3	3	2	2	2	1	7	5	3	6	5	1	6	7	1	7	1	3	4	3	3	4	2	3	3	2	2	2	4	3	1	5	3	3
1	16	girl	2	3	3	4	2	2	2	2	2	2	2	3	2	2	2	1	3	2	5	4	3	4	4	5	3	4	4	3	5	1	4	4	3	2	1	3	3	5	5	3	3	2	3	1	5	2	2
1	16	boy	3	3	4	3	1	2	2	2	2	2	2	2	2	2	2	2	3	3	4	4	4	4	4	5	4	4	4	4	4	4	3	3	3	3	3	3	3	3	3	3	3	3	3	3	3	3	3
1	16	girl	3	3	3	4	2	3	2	2	3	2	2	2	2	2	2	3	3	2	4	7	5	3	7	5	3	6	4	2	6	4	4	4	2	3	3	2	3	3	3	3	3	3	3	2	3	3	2
1	16	girl	3	4	2	3	2	3	3	2	3	3	3	2	2	2	2	2	2	2	2	6	5	5	5	5	5	5	5	5	6	5	3	2	3	3	3	3	3	3	4	3	3	3	3	3	3	3	3
1	17	boy	3	4	3	2	2	4	2	2	4	1	2	2	2	3	2	3	2	2	4	5	6	4	2	5	4	4	4	4	3	5	4	2	3	3	3	3	3	4	3	3	3	2	3	2	3	3	3
1	15	boy	4	2	4	2	2	4	3	2	2	3	2	2	2	3	2	3	3	2	4	6	6	4	7	1	5	7	3	5	7	6	4	5	3	4	2	3	2	5	2	2	2	4	3	4	2	3	2
1	16	boy	3	4	4	3	3	3	2	2	3	2	2	3	2	2	2	3	3	2	6	6	4	5	6	5	6	5	4	4	6	5	4	4	4	3	4	3	2	5	3	3	3	3	3	3	3	3	3
1	17	girl	3	3	3	3	2	3	3	3	3	3	2	3	2	3	2	2	2	2	5	7	7	4	7	6	7	5	4	6	7	6	3	3	3	3	3	3	2	4	4	4	3	3	3	2	3	3	3
1	16	boy	4	2	2	4	2	3	2	3	3	2	2	2	2	3	2	3	3	2	4	6	4	4	5	5	4	4	2	2	4	2	3	3	3	3	3	2	2	4	4	3	3	4	3	3	4	4	2
2	17	boy	3	3	3	4	2	3	2	2	3	3	2	2	2	2	3	2	4	2	5	6	4	3	6	7	4	5	4	4	6	3	4	3	3	3	1	3	3	4	3	3	3	3	3	3	3	3	3
2	16	boy	3	3	3	3	2	4	2	3	3	2	2	3	2	3	3	2	3	2	5	6	1	4	5	3	3	4	4	2	3	1	5	3	4	4	4	3	4	2	5	3	3	2	3	2	3	2	1
2	16	girl	2	3	3	3	2	3	2	3	3	3	2	2	2	3	3	2	3	2	3	5	6	4	6	6	3	5	4	3	6	6	4	2	3	4	3	4	2	4	3	3	2	3	3	2	2	3	2
2	15	girl	2	3	4	4	3	2	3	2	2	2	2	2	3	2	3	3	3	3	5	4	2	5	4	1	4	3	2	5	4	1	5	4	5	3	4	5	2	5	2	2	2	3	2	2	2	2	3
2	17	boy	3	2	3	4	3	2	3	3	3	4	2	3	1	2	3	4	3	1	3	5	5	3	3	5	1	7	5	1	5	5	3	4	3	2	1	3	2	3	2	5	3	3	3	3	2	4	4
2	16	girl	4	3	3	3	2	3	2	3	2	2	2	3	3	3	3	3	3	3	4	5	5	5	5	3	5	4	4	4	5	4	3	3	3	4	4	1	3	5	3	3	3	4	3	3	3	2	3
2	16	girl	4	3	3	4	2	3	2	2	1	3	3	3	3	3	3	3	3	3	5	6	7	5	6	5	6	6	6	6	6	6	3	2	3	3	3	3	3	3	3	3	3	3	3	3	3	3	3
2	16	boy	3	4	4	4	2	2	3	2	3	3	3	3	3	3	3	3	3	3	6	6	6	6	6	6	6	6	6	6	6	6	4	3	3	3	3	3	3	3	3	3	3	3	3	3	3	3	3
2	16	boy	3	4	4	4	3	3	2	2	3	3	3	3	3	3	3	3	3	3	6	6	6	6	6	6	6	6	6	6	6	6	3	3	3	3	3	3	3	3	3	3	3	3	3	3	3	3	3
2	16	boy	3	4	4	4	2	4	3	3	1	4	4	4	4	4	4	4	4	4	6	3	6	5	5	4	4	4	4	4	4	4	2	3	3	3	3	3	3	3	3	3	3	3	3	3	3	3	3
2	16	boy	4	5	3	4	2	3	3	3	3	2	2	2	2	2	2	2	2	2	5	5	7	5	5	7	5	6	5	5	6	7	3	3	3	3	3	3	3	3	3	3	3	4	3	2	3	3	3
2	16	boy	4	4	4	4	3	4	3	2	3	3	2	3	3	3	3	3	3	1	4	6	5	3	6	4	3	5	2	4	6	4	3	3	3	3	3	3	3	3	3	3	3	3	3	3	4	3	2
2	16	boy	4	5	4	5	3	3	3	3	3	3	2	3	2	3	3	3	3	3	1	6	1	6	6	6	6	6	6	6	6	6	3	2	3	4	3	3	4	3	2	3	3	3	3	3	2	3	3
2	16	girl	5	3	4	4	3	4	3	4	2	1	1	1	1	2	2	2	2	2	4	6	5	4	6	5	4	4	4	4	5	5	3	3	3	3	3	3	3	3	3	3	3	3	3	3	3	3	3
2	17	girl	3	2	4	3	1	1	1	1	2	3	1	1	1	2	2	2	2	2	4	5	5	4	5	6	4	5	4	4	6	5	3	2	2	2	4	3	3	4	3	3	3	2	3	2	4	3	3
2	16	girl	3	2	3	4	3	3	4	3	2	2	1	2	1	2	2	2	2	2	4	4	4	4	4	4	4	4	4	4	4	4	3	3	3	3	3	3	3	3	3	3	3	3	3	3	3	3	3
2	16	girl	3	3	4	3	4	4	3	3	2	2	2	1	1	2	2	2	2	2	5	6	6	4	6	6	4	5	5	4	5	6	3	3	3	3	4	3	3	3	3	3	3	5	3	2	3	3	3
2	16	girl	4	4	5	4	4	3	4	5	2	2	2	2	2	2	2	2	2	2	5	5	5	5	5	5	5	5	4	4	5	4	3	3	3	3	3	3	3	3	3	3	3	3	3	3	3	3	3
2	17	girl	2	3	2	1	2	2	3	3	2	2	2	2	2	2	2	2	2	2	5	5	5	5	5	5	5	5	5	5	5	5	3	3	3	3	3	3	3	3	3	3	3	3	3	3	3	3	3
2	16	girl	2	3	4	3	1	1	1	1	2	2	2	2	2	2	2	2	2	2	3	4	4	4	4	4	4	4	4	4	4	4	3	3	3	3	3	3	3	3	3	3	3	3	3	3	3	3	3
2	16	girl	2	3	2	3	4	3	3	3	2	2	2	2	2	2	2	2	2	2	5	5	5	5	5	5	5	5	5	5	5	5	3	3	3	3	3	3	3	3	3	3	3	3	3	3	3	3	3
2	17	boy	3	2	3	3	2	2	2	2	2	2	2	2	2	2	2	2	2	2	4	4	4	4	4	4	4	4	4	4	4	4	3	3	3	3	3	3	3	3	3	3	3	3	3	3	3	3	3
2	16	girl	3	3	4	2	4	3	4	4	2	2	1	3	2	2	2	2	2	2	4	4	6	4	4	4	4	4	4	4	4	4	3	3	3	3	3	3	3	3	3	3	3	3	3	3	3	3	3
2	17	girl	2	3	3	3	2	2	2	2	2	2	2	2	2	2	2	2	2	2	5	5	5	5	5	5	5	5	5	5	5	5	3	3	3	3	3	3	3	3	3	3	3	3	3	3	3	3	3
2	18	girl	4	2	3	4	1	1	1	1	3	2	1	2	2	2	2	2	2	2	6	6	6	6	6	6	6	6	4	6	6	3	3	3	3	3	3	3	3	3	3	3	3	3	3	3	3	3	3
2	17	girl	2	4	3	3	1	1	1	1	2	2	2	2	2	2	2	2	2	2	5	5	5	5	5	5	5	5	5	5	5	5	3	3	3	3	3	3	3	3	3	3	3	3	3	3	3	3	3
2	17	girl	3	3	3	3	3	4	2	2	2	2	2	2	2	2	2	2	2	2	5	4	4	4	4	4	4	4	4	4	4	4	3	3	3	3	3	3	3	3	3	3	3	3	3	3	3	3	3
2	16	girl	2	4	2	3	2	2	2	2	2	2	2	2	2	2	2	2	2	2	2	5	6	5	6	6	6	4	6	4	6	7	3	3	3	3	3	3	3	3	3	3	3	3	3	3	3	3	3
2	16	girl	3	4	3	3	3	3	4	3	2	2	2	2	2	2	2	2	2	2	5	5	5	5	5	5	5	5	5	5	5	5	3	3	3	3	3	3	3	3	3	3	3	3	3	3	3	3	3
2	16	girl	2	2	3	3	2	2	1	1	2	2	2	2	2	2	2	2	2	2	4	4	4	4	4	4	4	4	4	4	4	6	3	3	3	3	3	3	3	3	3	3	3	3	3	3	3	3	3
2	16	boy	3	2	2	4	1	2	1	1	2	2	2	2	2	2	2	2	2	2	6	6	6	6	6	6	6	6	6	6	6	6	3	3	3	3	3	3	3	3	3	3	3	3	3	3	3	3	3
2	17	girl	3	3	2	2	2	2	1	1	2	2	2	2	2	2	2	2	2	2	5	5	5	5	5	5	5	5	5	5	5	5	3	3	3	3	3	3	3	3	3	3	3	3	3	3	3	3	3
2	17	girl	2	4	3	3	2	2	2	2	2	2	2	2	2	2	2	2	2	2	5	5	7	6	5	5	4	4	4	4	4	4	3	3	2	3	2	2	3	3	3	4	4	3	3	3	3	3	4
2	16	girl	4	3	3	3	2	2	2	2	3	2	2	2	2	2	2	2	2	2	6	6	4	4	4	4	4	4	4	4	4	4	3	3	3	3	3	3	3	3	3	3	3	3	3	3	3	3	3
2	17	girl	2	4	3	5	3	4	3	4	3	2	2	2	2	2	2	2	2	2	5	6	6	6	6	6	6	6	6	6	6	6	3	3	3	3	3	3	3	3	3	3	3	3	3	3	3	3	3
2	16	girl	4	4	4	4	3	4	3	3	3	2	2	2	2	2	2	2	2	2	4	5	5	4	5	4	4	4	4	4	5	4	3	3	3	3	3	3	3	3	3	3	3	3	3	2	4	3	3
2	16	girl	4	3	3	3	4	4	3	4	2	3	2	2	2	2	2	2	2	2	4	4	6	4	4	4	4	4	4	4	4	4	3	3	3	3	3	3	3	3	3	3	3	3	3	3	3	3	3
2	17	girl	2	3	2	3	2	2	2	2	3	3	2	2	2	2	2	2	2	2	5	5	5	5	5	5	5	5	5	5	5	5	3	3	3	3	3	3	3	3	3	3	3	3	3	3	3	3	3
2	16	boy	2	3	2	4	2	3	3	3	3	3	2	2	2	2	2	1	3	2	4	5	7	5	4	4	5	6	4	5	4	6	4	3	3	4	4	2	3	5	2	2	4	4	3	1	5	3	4
2	17	girl	3	3	2	4	2	3	3	3	3	2	2	2	2	3	2	2	2	2	5	6	5	5	6	5	5	5	5	5	5	5	3	4	3	3	3	3	3	3	3	3	3	3	3	3	3	3	3
2	17	girl	3	4	3	3	2	2	1	2	3	3	2	2	2	2	2	2	2	2	5	6	5	5	6	5	5	4	4	4	6	4	3	3	3	3	3	3	3	3	3	3	3	3	3	3	3	3	3
2	18	girl	3	4	4	3	1	1	1	1	3	2	2	3	2	2	2	2	2	2	4	6	4	4	4	4	4	4	4	4	4	4	3	3	3	3	3	3	3	3	3	3	3	3	3	3	3	3	3
2	17	girl	3	4	4	3	1	1	1	1	2	4	2	2	2	2	3	1	2	2	4	4	4	4	4	4	4	4	4	4	3	4	3	5	3	3	3	3	3	3	3	3	3	3	3	3	3	2	3
2	17	girl	5	4	4	4	3	3	2	3	3	3	2	2	2	3	2	2	2	2	4	6	4	4	6	6	4	4	4	4	6	4	3	3	3	3	3	3	3	3	3	3	3	3	3	3	3	3	3
2	15	girl	4	5	3	4	3	3	3	3	2	2	3	3	2	2	3	1	3	2	4	6	5	1	6	6	4	4	4	4	4	4	3	3	3	3	2	2	5	3	3	3	3	3	3	3	3	3	3
2	17	boy	3	4	4	5	3	3	2	4	3	3	1	2	2	3	3	2	2	2	5	5	1	5	4	1	5	5	2	4	6	5	3	3	3	3	3	3	3	3	3	3	3	3	3	3	3	3	3
2	16	boy	4	3	5	4	3	4	3	2	2	2	2	2	2	3	3	3	2	3	6	6	6	6	6	6	6	6	6	6	5	5	3	3	3	3	3	3	3	3	3	3	3	3	3	3	3	3	3
2	17	girl	4	3	5	4	2	3	4	3	3	2	2	3	2	2	2	3	3	2	5	7	6	5	6	5	5	6	5	4	6	4	3	3	3	3	2	2	3	4	4	4	4	4	3	2	4	2	2
2	17	girl	3	5	4	4	3	3	3	3	3	2	2	2	1	2	3	3	3	3	4	4	4	4	4	4	4	5	4	4	4	4	3	3	3	3	3	3	3	3	3	3	3	3	3	3	3	3	3
2	17	boy	4	4	4	4	3	3	5	5	3	2	2	2	2	3	3	2	3	2	5	6	6	5	5	5	5	5	5	5	5	5	3	2	3	3	3	3	3	3	4	3	3	3	3	3	3	4	2
2	16	girl	5	3	3	5	3	3	3	3	3	2	3	3	3	3	3	3	3	3	6	6	6	6	6	6	6	6	6	6	6	6	3	3	3	3	4	3	3	3	3	3	3	3	3	3	3	3	3
2	17	boy	3	3	4	2	2	3	2	2	3	3	3	3	3	3	3	3	3	3	4	6	6	5	6	6	5	6	6	5	6	5	3	3	3	3	3	3	3	3	3	3	3	3	3	3	3	3	3
2	18	girl	3	4	3	2	2	2	3	2	3	3	3	3	3	3	3	3	3	3	5	5	5	5	5	5	5	5	5	5	5	5	3	3	3	3	3	2	4	2	3	3	3	2	4	3	4	3	2
2	16	girl	3	4	4	3	3	4	3	3	3	3	3	3	3	3	3	3	3	3	6	6	6	6	6	6	6	6	6	6	6	6	3	3	3	3	3	3	3	3	3	3	3	3	3	3	3	3	3
2	18	girl	2	3	4	3	3	4	3	3	3	3	3	3	3	3	3	3	3	3	4	4	4	4	4	4	6	4	4	4	4	4	3	3	3	3	3	3	3	3	3	3	3	3	3	3	3	3	3
2	16	boy	3	3	3	3	2	2	4	4	3	3	3	3	3	3	3	3	3	3	6	6	6	6	6	7	5	4	5	6	4	4	4	3	3	3	3	3	3	3	3	3	3	3	3	3	3	3	3
2	17	girl	3	3	3	3	3	4	4	3	3	3	3	3	3	3	3	3	3	3	4	5	6	6	4	4	6	5	5	5	5	5	3	3	3	3	3	3	3	3	3	3	3	3	3	3	3	3	3
2	16	girl	4	3	4	4	3	4	2	2	2	2	1	2	1	2	1	1	1	1	3	5	1	1	5	4	1	5	1	1	5	1	3	4	2	4	4	2	2	3	4	3	2	4	2	2	2	3	2
2	16	girl	5	3	4	3	2	3	3	3	2	2	2	1	1	1	1	1	2	1	7	5	7	4	4	7	4	4	4	4	4	7	5	5	5	5	3	3	3	3	3	3	2	3	3	2	3	3	3
2	16	girl	4	3	3	4	2	2	2	2	2	2	1	1	1	1	1	3	3	1	2	5	5	2	5	1	4	4	4	4	4	4	3	3	3	3	3	3	3	3	3	3	3	3	3	3	3	3	3
2	15	boy	3	2	2	3	2	2	2	1	2	1	1	2	1	2	2	2	3	2	5	7	5	4	6	6	4	5	4	5	7	3	4	4	3	3	3	2	3	4	3	3	3	3	4	3	3	2	3
2	16	boy	3	2	3	3	2	2	2	2	1	2	2	2	2	2	2	2	2	2	3	5	4	5	3	6	5	5	4	4	4	4	3	3	3	3	3	3	3	3	3	3	3	3	3	3	3	3	3
2	16	girl	3	3	3	3	2	3	1	2	2	2	2	1	2	2	2	2	2	2	4	4	5	4	3	6	4	4	4	4	5	5	3	3	3	3	4	3	3	5	3	3	3	3	3	3	3	2	3
2	16	girl	3	3	2	4	3	2	3	4	3	2	1	2	1	2	2	2	2	2	4	4	6	4	4	6	4	4	6	4	4	4	3	3	3	3	3	3	3	3	3	3	3	3	3	3	3	3	3
2	18	girl	3	3	3	3	2	2	3	2	2	2	1	2	2	2	2	2	2	2	4	7	6	4	6	6	6	5	4	4	5	6	3	3	3	3	3	3	3	3	3	3	3	3	3	2	3	3	3
2	18	girl	3	4	2	3	2	2	2	3	2	2	2	2	2	2	2	2	2	2	4	7	4	4	7	4	4	4	4	4	4	4	3	2	3	3	3	2	2	3	5	3	5	2	3	3	3	5	3
2	16	girl	4	3	4	3	2	2	2	1	2	2	2	2	2	2	2	2	2	2	2	4	4	2	4	4	4	4	4	4	4	4	3	3	3	3	3	3	3	3	3	3	3	3	3	3	3	3	3
2	17	girl	3	2	4	3	2	3	2	2	2	2	2	2	2	2	2	2	2	2	5	6	5	5	5	5	5	5	5	5	5	5	4	3	3	3	3	3	3	3	3	3	3	3	3	3	3	3	3
2	16	girl	4	3	2	3	2	2	3	2	2	2	2	2	2	2	2	2	2	2	2	5	4	1	5	4	1	5	4	2	5	3	3	4	3	3	3	3	3	4	3	3	3	3	3	2	3	3	2
2	16	boy	2	3	2	4	2	2	2	3	2	2	2	2	2	2	2	2	2	2	4	4	4	4	4	4	4	4	4	4	4	4	3	3	3	3	3	3	3	3	3	3	3	3	3	3	3	3	3
2	16	girl	3	3	3	3	2	2	3	2	2	2	2	2	2	2	2	2	2	2	4	4	4	4	4	4	4	4	4	4	4	4	3	3	3	3	3	3	3	3	3	3	3	3	3	3	3	3	3
2	16	girl	3	3	2	4	2	3	2	2	2	2	2	2	2	2	2	2	2	2	5	5	5	5	5	5	5	4	5	5	5	6	3	3	3	3	3	3	3	3	3	3	3	3	3	3	3	3	3
2	18	girl	3	3	3	3	2	2	2	2	2	2	2	2	2	2	2	2	2	2	6	6	6	6	6	6	6	6	6	6	6	6	3	3	3	3	3	3	3	3	3	3	3	3	3	3	3	3	3
2	19	boy	3	3	3	3	3	3	3	3	2	2	2	2	2	2	2	2	2	2	4	4	4	4	4	4	4	4	4	4	4	4	3	3	3	3	3	3	3	3	3	3	3	3	3	3	3	3	3
2	16	girl	3	2	3	4	2	2	3	2	2	2	2	2	2	2	2	2	2	2	5	5	4	5	5	5	5	5	5	5	5	5	3	3	3	3	3	3	3	3	3	3	3	3	3	3	3	3	3
2	16	boy	3	3	3	3	2	3	2	3	2	2	2	2	2	2	2	2	2	2	4	4	4	4	4	4	4	4	4	4	4	4	3	3	3	3	3	3	3	3	3	3	3	3	3	3	3	3	3
2	16	girl	4	2	3	3	2	3	2	3	2	2	2	2	2	2	2	2	2	2	4	3	3	3	3	3	3	3	3	3	3	3	3	3	3	3	3	3	3	3	3	3	3	3	3	3	3	3	3
2	16	girl	3	4	3	3	2	2	2	3	2	2	2	2	2	2	2	2	2	2	4	5	5	5	5	5	5	5	5	5	5	5	4	3	4	3	4	3	3	3	3	3	3	3	3	3	1	1	1
2	17	girl	4	3	3	2	2	2	3	3	2	3	2	1	2	2	2	1	2	3	4	6	4	4	6	4	4	5	5	4	7	7	3	3	2	3	2	3	3	5	4	3	3	3	3	2	3	3	3
2	16	boy	4	4	2	3	2	2	2	4	2	2	2	2	2	2	2	2	2	2	4	5	4	4	5	5	5	4	5	5	4	3	3	3	3	3	3	3	3	3	3	3	3	3	3	3	3	3	3
2	16	boy	3	4	3	3	3	2	3	2	2	2	2	2	2	2	2	2	2	2	6	6	6	6	6	6	6	6	6	6	6	6	3	3	3	3	3	3	3	3	3	3	3	3	3	3	3	3	3
2	16	boy	3	3	3	3	2	4	3	3	2	2	2	2	2	2	2	2	2	2	7	4	4	4	4	7	4	4	4	4	7	7	3	5	3	2	4	3	3	3	3	3	3	3	2	3	4	5	3
2	16	girl	4	4	3	2	3	2	2	2	2	2	2	2	2	2	2	2	2	2	5	5	5	5	5	5	5	5	5	5	5	5	3	3	3	3	3	3	3	3	3	3	3	3	3	3	3	3	3
2	16	boy	3	3	4	2	3	4	3	2	2	2	1	1	2	2	3	2	3	2	5	7	6	4	6	7	4	5	7	5	6	6	2	2	3	3	3	2	3	5	4	3	3	2	3	3	3	4	3
2	17	girl	4	3	3	3	2	2	4	3	2	2	2	2	2	2	2	2	2	2	3	6	6	5	5	7	4	4	4	4	5	3	3	4	3	3	3	3	3	2	3	3	3	3	3	3	3	3	3
2	17	girl	5	3	5	4	2	2	2	2	2	2	2	2	2	2	2	2	2	2	5	5	5	5	5	5	5	5	5	5	5	5	3	3	3	3	3	3	3	3	3	3	3	3	3	3	3	3	3
2	17	girl	4	5	4	4	2	2	2	2	2	2	2	2	2	2	2	2	2	2	5	5	5	5	5	5	5	5	5	5	5	5	3	3	3	3	3	3	3	3	3	3	3	3	3	3	3	3	3
2	18	girl	3	3	4	4	3	4	2	3	2	2	2	2	2	2	2	2	2	2	5	6	6	5	6	6	5	5	5	5	5	3	3	4	3	2	3	4	4	5	4	3	3	3	3	2	3	3	3
2	18	girl	4	4	3	3	4	3	2	2	2	2	2	2	2	2	2	2	2	2	5	5	5	5	5	5	5	5	5	5	5	5	3	3	3	3	3	3	3	3	3	3	3	3	3	3	3	3	3
2	16	girl	4	3	4	4	3	3	2	3	2	2	1	2	1	2	3	2	3	2	3	6	5	4	6	5	4	4	3	4	7	7	4	5	3	3	2	4	4	5	5	2	4	3	2	1	5	3	1
2	16	boy	3	3	3	3	3	2	2	2	2	2	2	2	2	2	2	2	2	2	5	4	4	4	4	4	4	4	4	6	6	6	3	3	2	3	3	3	3	4	4	3	3	3	3	3	3	4	4
2	16	girl	3	4	3	2	3	2	3	2	2	2	2	2	2	2	2	2	2	2	4	4	4	4	4	4	4	4	4	4	4	4	3	3	3	3	3	3	3	3	3	3	3	3	3	3	3	3	3
2	16	girl	3	3	3	3	2	2	2	4	2	2	2	2	2	2	2	2	2	2	3	3	3	4	4	4	4	4	4	4	4	4	3	3	3	3	3	3	3	3	3	3	3	3	3	3	3	3	3
2	16	girl	4	3	3	3	2	2	3	2	2	3	2	2	2	2	2	2	2	2	2	2	2	5	4	4	4	4	4	4	4	4	3	3	3	3	3	3	3	3	3	3	3	3	3	3	3	3	3
2	16	boy	4	3	2	3	3	2	2	3	2	2	2	2	2	2	2	2	3	2	5	5	5	4	5	5	4	5	4	4	5	4	3	3	3	3	3	3	3	3	3	3	3	3	3	3	3	3	3
2	15	boy	3	3	4	3	3	2	3	2	3	2	2	2	2	2	1	2	3	2	4	6	4	4	5	5	3	7	4	3	6	1	4	5	3	2	2	1	5	4	5	5	5	4	2	2	2	2	4
2	17	boy	3	3	3	3	2	2	3	3	3	3	2	2	1	2	2	2	2	2	5	6	4	5	5	6	5	6	4	5	6	4	3	3	3	3	4	3	3	3	3	3	3	3	2	3	3	3	3
2	16	boy	3	3	3	3	3	2	2	3	3	2	2	2	2	2	2	2	2	2	4	6	6	5	6	6	3	4	4	4	6	6	3	3	3	3	3	3	3	3	3	3	3	3	3	3	3	3	3
2	16	girl	4	3	3	3	2	3	2	3	3	2	2	2	2	2	2	2	2	2	6	6	6	6	6	6	6	6	6	6	6	6	3	4	3	3	5	3	3	3	3	3	3	3	3	3	3	3	3
2	16	girl	3	3	3	4	2	3	2	4	3	3	1	2	2	3	1	2	2	2	4	4	5	4	5	6	4	3	4	4	4	5	3	5	3	3	3	3	2	5	2	3	3	4	2	2	3	2	3
2	17	girl	2	2	3	2	2	2	3	2	2	3	2	2	2	2	2	2	2	2	6	6	6	6	6	6	6	6	6	6	6	6	3	3	3	3	3	3	3	3	3	3	3	3	3	3	3	3	3
2	16	boy	2	3	2	2	3	2	2	2	2	2	2	2	2	4	2	2	2	2	5	5	5	5	5	5	5	5	5	5	5	5	3	3	3	3	3	3	3	3	3	3	3	3	3	3	3	3	3
2	17	boy	3	3	2	3	2	2	2	2	3	2	2	2	2	2	2	2	2	3	6	7	6	6	6	6	7	6	6	6	6	4	3	3	3	3	3	3	3	3	3	3	3	3	3	3	3	3	3
2	16	girl	2	3	3	3	1	2	2	3	3	2	2	2	2	2	2	3	2	2	5	5	5	5	5	5	3	5	5	5	5	5	3	3	3	3	3	3	3	3	3	3	3	3	3	3	3	3	3
2	17	boy	3	2	2	3	2	3	2	2	3	2	2	2	3	2	2	2	2	2	4	4	4	4	4	4	4	4	4	4	4	4	3	3	3	3	3	3	3	3	3	3	3	3	3	3	3	3	3
2	17	girl	2	3	3	3	2	1	3	2	2	2	2	2	2	2	2	3	3	2	6	6	4	5	6	6	6	6	6	6	6	6	3	3	3	3	3	3	3	3	3	3	3	3	3	3	4	4	3
2	17	girl	2	3	3	3	2	2	4	2	2	1	2	2	2	3	3	2	3	2	2	5	5	5	5	5	5	5	5	5	5	5	3	3	3	3	3	3	3	3	3	3	3	3	3	3	3	3	3
2	16	girl	3	3	2	4	2	2	2	3	3	2	2	4	2	2	2	2	2	2	3	5	5	5	5	5	5	6	5	5	5	5	3	3	3	3	3	3	3	3	3	3	3	3	3	3	3	3	3
2	17	boy	3	3	3	3	2	3	3	1	3	2	2	3	3	3	2	2	2	2	5	6	5	5	3	3	5	4	3	5	3	3	3	3	3	3	3	3	3	3	3	3	4	3	3	3	3	3	3
2	16	girl	2	4	4	2	2	2	2	3	2	2	2	3	3	2	2	3	2	3	4	4	4	4	4	4	4	4	4	4	4	4	3	3	3	3	3	3	3	3	3	3	3	3	3	3	3	3	3
2	17	boy	4	2	3	3	2	2	2	3	3	3	2	2	2	2	2	3	3	3	5	5	5	5	6	6	5	5	5	6	5	5	3	3	3	3	3	3	3	3	3	3	3	3	3	3	3	3	3
2	16	boy	3	4	2	3	2	3	2	2	3	2	3	2	2	3	2	4	3	1	2	1	2	6	4	4	3	1	3	4	3	2	5	3	2	4	3	3	1	2	3	4	2	3	2	3	4	2	5
2	16	girl	3	3	2	4	2	3	2	2	2	2	1	3	3	2	3	3	3	3	4	4	6	6	6	6	6	4	5	6	6	6	3	3	3	3	3	3	3	3	3	3	3	3	3	3	3	3	3
2	18	boy	3	3	3	3	3	3	3	3	3	1	2	3	2	4	3	3	3	2	6	7	4	6	7	7	4	4	4	4	6	7	3	3	3	3	3	3	3	3	3	3	3	3	3	3	3	3	3
2	16	girl	2	3	3	4	2	2	2	3	3	3	1	3	2	2	3	3	3	3	4	7	3	3	7	4	4	6	4	4	6	7	4	4	3	4	2	2	3	3	3	3	3	3	3	3	3	3	3
2	16	girl	3	2	3	3	2	2	3	3	2	2	2	2	3	3	3	3	3	3	3	4	3	3	4	3	3	4	4	4	4	3	3	3	3	3	3	3	3	3	3	3	3	3	3	3	3	3	3
2	17	girl	3	3	3	3	2	3	2	2	2	3	3	3	3	3	2	2	2	3	5	5	4	5	4	4	4	4	4	4	4	4	3	3	3	3	3	3	3	3	3	3	3	3	3	3	3	3	3
2	16	girl	3	3	4	3	3	3	2	3	2	3	3	2	3	3	2	2	3	3	6	6	5	5	3	6	5	5	4	5	4	4	3	3	3	3	3	3	3	3	3	3	3	3	3	3	4	3	3
2	16	girl	3	4	3	3	2	3	2	4	3	4	4	3	2	2	2	2	2	2	3	5	1	1	3	5	3	3	3	3	3	2	3	5	4	4	3	3	3	3	3	3	3	2	3	3	2	1	2
2	16	boy	3	4	3	3	3	3	3	3	3	2	3	3	3	3	2	3	2	2	4	3	2	3	3	3	3	3	2	6	4	4	2	3	2	5	4	4	1	3	2	3	4	3	3	4	5	3	2
2	15	girl	3	3	4	3	3	4	2	3	3	3	2	2	2	3	3	3	3	2	4	4	4	4	4	4	4	4	4	4	4	4	3	3	3	3	3	3	3	3	3	3	3	3	3	3	3	3	3
2	16	boy	4	4	4	3	3	3	3	3	2	2	2	3	3	3	3	3	3	3	6	5	5	5	5	5	5	5	5	5	5	5	2	2	2	2	2	2	3	3	3	3	4	4	4	4	2	3	4
2	16	girl	3	4	4	4	2	4	3	3	3	3	2	2	2	3	4	2	4	2	6	6	5	6	7	4	6	7	5	5	7	7	4	2	3	3	4	2	3	3	3	2	2	3	3	3	4	4	4
2	17	boy	4	2	4	2	2	3	2	2	2	2	2	2	2	3	4	4	4	3	5	6	6	6	6	6	6	6	6	6	6	6	3	3	3	3	3	3	3	3	3	3	3	3	3	3	3	3	3
2	16	boy	3	3	3	3	2	3	3	2	3	3	3	3	2	2	3	3	3	3	6	4	4	4	4	4	4	4	4	4	4	4	3	3	3	3	3	3	3	3	3	3	3	3	3	3	3	3	3
2	17	girl	4	2	3	3	2	2	3	3	3	3	3	3	3	3	3	3	2	2	6	4	6	6	4	6	6	4	6	6	4	6	3	3	3	3	3	3	3	3	3	3	3	3	3	3	3	3	3
2	16	girl	3	3	3	4	2	2	2	3	4	3	2	3	3	2	4	2	3	3	2	4	5	1	4	4	4	7	5	4	4	4	4	5	4	2	2	2	4	5	2	3	3	1	4	3	2	2	5
2	17	boy	3	4	3	2	3	2	2	3	3	3	3	3	3	3	3	2	3	3	2	6	2	2	6	4	2	5	2	2	5	4	3	3	3	3	3	3	3	3	3	3	3	3	3	3	3	3	3
2	16	girl	3	4	3	3	2	2	3	3	3	3	3	3	3	3	2	3	3	3	5	6	6	6	6	6	6	5	5	6	6	5	3	3	3	3	3	3	3	3	3	3	3	3	3	3	3	3	3
2	16	girl	3	4	3	3	2	2	4	2	3	3	3	3	3	3	3	3	3	3	6	6	6	6	6	6	6	6	6	6	6	6	3	3	3	3	3	3	3	3	3	3	3	3	3	3	3	3	3
2	17	boy	2	2	2	3	3	3	2	3	3	3	3	3	3	3	3	3	3	3	7	7	7	7	7	4	4	4	4	4	4	4	3	3	3	3	5	3	3	3	3	3	3	3	3	3	3	3	3
2	18	boy	3	3	3	3	2	3	2	2	3	3	3	3	3	3	3	3	3	3	4	4	4	4	4	4	4	4	4	4	4	4	3	3	3	3	3	3	3	3	3	3	3	3	3	3	3	3	3
2	16	girl	3	3	2	4	2	3	2	2	3	3	3	3	3	3	3	3	3	3	1	4	1	1	4	1	1	4	1	1	4	2	3	3	3	3	3	3	3	3	3	3	3	3	3	3	3	3	3
2	15	boy	3	3	3	3	2	2	2	3	3	3	3	3	3	3	3	3	3	3	3	3	3	3	3	3	3	3	3	3	3	3	3	3	3	3	3	3	3	3	3	3	3	3	3	3	3	3	3
2	17	girl	2	4	2	4	2	3	2	2	3	3	3	3	3	3	3	3	3	3	6	7	7	6	7	7	6	4	6	6	6	4	3	3	3	3	3	3	3	3	3	3	3	3	3	3	3	3	3
2	16	girl	3	3	2	4	2	2	3	2	3	3	3	3	3	3	3	3	3	3	6	6	6	6	6	6	6	6	6	6	6	6	3	3	3	3	3	3	3	3	3	3	3	3	3	3	3	3	3
2	16	girl	3	3	2	4	2	2	2	3	3	3	3	3	3	3	3	3	3	3	4	6	4	4	6	6	4	4	4	4	4	4	3	3	3	3	3	3	3	3	3	3	3	3	3	3	3	3	3
2	16	boy	4	3	3	3	2	2	2	2	2	2	2	2	2	2	2	2	2	2	4	4	4	4	4	4	4	4	4	4	4	4	3	3	3	3	3	3	3	3	3	3	3	3	3	3	3	3	3
2	17	girl	3	3	3	3	2	3	2	2	2	2	2	2	2	2	2	2	2	2	4	4	4	4	4	4	4	4	4	4	4	4	3	3	3	3	3	3	3	3	3	3	2	3	3	3	3	3	3
2	16	boy	3	3	3	3	2	2	3	2	2	2	2	2	2	2	2	2	2	2	4	5	5	5	5	5	6	5	6	6	6	6	3	3	3	3	3	3	3	3	3	3	3	3	3	3	3	3	3
2	16	boy	3	3	3	3	3	2	2	2	2	2	2	2	2	2	2	2	2	2	5	5	5	5	5	5	5	5	5	5	5	5	3	3	3	3	3	3	3	3	3	3	3	3	3	3	3	3	3
2	18	boy	3	3	4	2	2	3	2	2	3	2	2	2	2	2	2	2	2	2	4	6	7	4	6	6	4	4	4	4	6	7	3	3	3	3	3	3	3	3	4	3	3	3	3	4	3	3	3
2	18	boy	4	3	3	2	3	2	2	2	3	2	2	3	2	2	2	2	2	2	5	5	5	5	5	5	5	5	4	4	4	4	3	3	3	3	3	3	3	3	3	3	3	3	3	3	3	3	3
2	15	girl	3	3	3	3	2	3	2	2	3	3	3	3	2	2	2	2	2	1	4	6	7	4	5	7	4	6	6	4	4	2	3	3	5	3	2	2	3	2	2	4	2	3	2	3	5	4	4
2	16	girl	3	3	3	3	2	2	2	3	1	2	3	3	2	2	2	3	3	3	3	2	6	5	4	4	4	4	4	4	4	4	3	3	3	3	3	3	3	3	3	3	3	3	3	3	3	3	3
2	16	boy	3	2	3	3	2	2	2	3	3	3	2	3	2	3	2	2	2	2	6	6	7	6	6	6	6	6	6	6	6	6	3	3	3	4	3	3	3	3	3	3	3	3	3	2	3	3	3
2	16	boy	3	4	3	3	2	3	2	2	2	2	2	2	2	2	2	2	2	2	5	6	5	5	5	5	5	5	5	5	5	5	3	3	3	3	3	3	3	3	3	3	3	3	3	3	3	4	3
2	17	boy	4	3	3	3	2	3	2	2	2	2	2	2	2	2	2	2	2	2	5	5	5	5	5	5	5	5	5	5	5	5	3	5	3	3	3	3	3	3	4	3	3	3	3	3	3	3	3
2	17	girl	3	3	3	4	2	2	3	4	2	2	2	2	2	2	2	2	2	2	4	4	4	4	4	4	4	4	4	4	4	4	3	3	3	3	3	3	3	3	3	3	3	3	3	3	3	3	3
2	18	girl	4	3	3	3	4	3	2	3	2	2	2	2	2	2	2	2	2	2	2	2	2	2	2	4	4	6	4	4	5	4	3	2	3	3	3	3	3	3	4	2	3	4	4	3	3	3	3
2	16	girl	3	4	4	3	2	3	3	3	3	3	2	2	2	2	2	2	2	2	4	6	7	5	5	6	5	5	5	5	5	6	3	3	3	4	3	2	3	3	3	3	3	3	3	3	3	3	3
2	18	boy	5	3	3	3	3	2	3	3	2	3	2	2	2	2	2	2	3	2	5	6	6	4	5	6	4	5	5	4	5	4	3	3	3	3	4	3	3	3	3	3	3	3	3	3	3	3	3
2	17	girl	3	3	3	4	2	3	4	3	3	3	2	3	2	2	2	2	2	2	3	6	5	6	5	6	5	4	4	3	4	4	4	3	3	3	3	2	3	3	4	3	4	3	3	2	3	4	3
2	17	girl	3	4	4	4	3	2	4	3	3	3	3	2	2	2	2	2	2	2	5	6	7	4	4	5	5	4	5	5	5	5	3	2	3	4	4	3	2	4	3	3	3	3	3	2	3	2	2
2	16	girl	4	4	3	4	3	3	3	3	3	4	2	3	2	2	3	2	2	2	5	5	5	6	5	5	5	6	5	6	7	5	3	1	3	4	3	2	3	3	3	4	2	4	3	4	4	3	3
2	17	boy	3	3	3	3	3	2	2	2	3	3	2	3	2	3	3	2	2	2	6	6	7	7	5	7	7	4	7	7	6	7	4	4	3	3	3	3	4	5	4	3	3	2	3	4	3	1	3
2	16	girl	2	3	3	4	3	2	3	2	2	3	2	2	2	3	2	3	3	3	6	5	7	5	5	7	5	3	7	5	6	7	3	5	3	4	5	3	2	5	5	3	1	5	3	1	3	2	3
2	18	girl	2	3	3	4	2	3	2	3	3	3	3	3	3	3	3	3	3	3	6	6	6	6	6	6	6	6	6	6	6	6	4	4	3	3	3	2	2	4	4	3	3	2	2	4	3	1	4
2	17	boy	3	4	4	5	3	4	2	2	4	4	3	3	4	4	3	2	3	3	7	6	3	6	5	3	5	6	4	6	7	2	3	1	4	4	3	2	3	4	2	4	4	3	3	3	3	2	3
2	16	boy	2	3	3	4	2	2	3	3	4	4	4	4	4	4	4	4	4	4	7	6	6	6	6	6	6	5	6	6	6	6	4	3	3	3	3	3	3	3	3	3	3	3	3	3	3	3	3
2	17	girl	3	4	3	3	2	3	2	3	1	1	1	1	1	1	2	1	2	1	1	7	1	1	7	5	1	1	1	1	7	1	3	3	2	3	3	3	3	3	3	3	3	3	3	3	3	3	3
2	17	boy	3	4	3	3	3	2	3	2	2	2	1	2	1	1	2	1	2	1	1	5	1	1	5	4	1	6	4	1	7	4	3	4	2	3	3	3	3	4	3	3	3	3	4	1	4	3	2
2	16	girl	2	2	3	2	1	2	1	2	2	2	1	1	2	2	2	2	2	1	4	5	4	4	5	6	4	5	4	4	5	6	4	2	3	3	3	3	3	5	4	3	3	3	2	3	3	3	3
2	16	boy	2	2	2	2	2	1	2	2	2	2	1	1	1	2	3	2	3	2	6	4	5	6	3	4	5	4	4	5	3	6	3	3	3	3	4	2	3	5	4	3	3	3	3	2	3	3	3
2	16	girl	3	2	2	2	2	2	1	1	2	2	2	2	2	2	2	2	2	1	2	6	5	2	5	6	2	6	4	1	5	5	3	3	3	4	3	3	2	4	3	3	3	4	3	2	3	3	3
2	16	boy	2	4	3	3	3	2	2	2	3	2	2	2	2	2	1	2	2	1	3	7	7	4	6	3	4	4	4	4	4	6	3	3	3	3	3	3	3	4	3	3	3	3	3	3	3	3	3
2	17	girl	3	3	2	4	2	3	2	2	2	2	1	2	2	2	2	2	2	2	5	5	5	5	6	5	6	4	5	4	5	6	3	4	3	3	3	3	3	3	3	3	3	3	3	3	3	3	3
2	16	girl	3	4	2	3	3	2	2	2	1	3	3	3	1	1	2	2	2	2	1	6	4	4	4	4	4	4	4	4	4	4	3	3	3	3	3	3	3	3	3	3	3	3	3	4	3	3	3
2	17	boy	3	3	4	3	3	2	2	1	2	2	2	2	2	2	2	2	2	2	5	5	4	4	4	5	4	5	4	4	5	5	4	3	3	3	3	3	3	3	3	3	3	3	3	3	3	3	3
2	17	girl	4	2	2	2	2	2	3	4	2	2	2	2	2	2	2	2	2	2	2	2	2	2	2	2	2	2	3	2	2	2	3	3	3	3	3	3	3	3	4	3	3	3	3	3	3	3	3
2	16	boy	3	3	3	3	2	2	3	2	2	2	2	2	2	2	2	2	2	2	4	5	5	5	5	5	5	5	5	5	5	5	3	3	3	3	3	3	3	3	3	3	3	3	3	3	3	3	3
2	16	girl	3	3	2	2	3	4	2	2	2	2	2	2	2	2	2	2	2	2	6	6	6	6	6	6	6	6	6	6	6	6	3	3	3	3	3	3	3	3	4	3	3	3	3	3	3	3	3
2	17	girl	4	3	2	3	3	2	2	2	2	2	2	2	2	2	2	2	2	2	5	7	7	5	6	6	5	4	4	4	5	4	3	3	2	3	3	3	3	4	5	3	5	4	3	2	5	4	2
2	18	boy	3	3	4	4	2	2	2	2	2	2	2	2	2	2	2	2	2	2	4	4	4	4	4	4	4	4	4	4	4	4	3	3	3	3	3	3	3	3	3	3	3	3	3	3	3	3	3
2	17	girl	3	4	3	3	2	3	2	2	2	2	2	2	2	2	2	2	2	2	5	5	5	3	5	5	5	5	5	5	5	5	3	4	3	3	3	3	3	3	3	3	3	3	3	3	3	3	3
2	17	boy	5	3	3	3	2	2	2	2	2	2	2	2	2	2	2	2	2	2	5	5	4	4	5	6	5	6	5	5	6	4	4	3	3	3	4	3	3	3	3	3	3	3	3	3	3	3	3
2	20	girl	3	3	2	4	2	3	3	3	3	2	2	2	2	2	2	2	2	2	5	6	5	5	6	6	5	5	6	5	6	6	3	3	3	3	3	3	3	3	3	3	3	3	3	3	3	3	3
2	16	boy	3	3	4	5	2	3	2	2	3	1	2	2	2	3	2	2	2	2	6	6	5	6	6	6	6	6	6	6	6	1	4	3	3	3	4	3	3	3	3	3	3	3	3	2	3	3	3
2	16	girl	3	4	3	4	2	2	3	3	3	2	2	2	2	3	2	2	2	2	6	7	7	5	7	7	5	4	4	6	7	7	4	5	3	4	4	3	3	3	2	3	3	2	2	1	4	4	2
2	16	boy	4	3	4	4	2	2	3	2	3	3	2	2	2	2	2	2	2	2	4	6	6	4	6	6	5	6	6	5	6	6	4	3	3	3	3	3	3	3	3	3	3	3	3	3	3	3	3
2	16	girl	3	4	3	4	2	3	3	3	2	3	2	2	2	3	2	2	2	2	6	7	3	3	6	6	5	5	6	6	7	6	4	3	3	3	3	2	3	4	4	3	4	3	3	1	4	3	3
2	16	boy	2	3	3	3	4	3	3	4	3	3	2	2	2	2	2	2	2	2	4	4	6	4	4	6	4	4	4	4	4	4	2	4	3	3	3	3	3	3	4	3	3	3	4	2	3	3	4
2	17	boy	3	2	2	4	4	3	4	4	2	2	2	3	3	2	3	1	3	1	4	6	3	5	6	4	1	4	2	2	5	4	3	3	3	2	5	4	1	5	4	3	4	3	4	1	2	1	4
2	16	girl	3	4	5	4	2	3	3	3	3	3	2	2	2	2	2	2	2	2	4	6	7	6	4	6	6	1	1	3	6	6	3	3	3	4	2	2	2	4	5	4	4	4	3	2	3	2	2
2	16	girl	5	4	4	5	4	3	4	3	2	2	2	3	3	2	2	2	2	2	4	6	6	7	6	5	7	7	6	7	7	4	3	4	3	3	3	3	3	3	3	3	3	3	3	3	3	3	3
2	16	boy	4	4	5	5	4	3	4	3	3	3	2	2	2	2	2	2	3	2	3	5	4	3	5	4	3	5	4	3	5	4	3	3	3	3	4	3	3	3	3	3	3	3	3	3	3	3	3
2	16	boy	5	5	5	4	3	4	4	3	3	3	1	2	1	3	2	3	3	2	6	6	3	2	5	6	3	6	4	3	5	4	3	4	2	3	3	3	2	3	3	3	3	3	3	3	3	3	3
2	16	girl	4	5	3	3	3	2	2	2	3	2	2	3	2	3	2	2	2	2	6	6	6	6	6	6	6	6	6	6	6	6	3	3	3	3	3	3	3	4	3	3	4	3	3	3	3	3	3
2	16	girl	3	4	4	3	3	2	3	3	3	2	2	2	2	3	2	3	3	2	2	5	5	4	6	3	5	5	3	3	6	6	4	4	4	3	3	1	1	1	3	2	5	5	1	1	3	3	2
2	17	boy	3	3	3	2	4	3	5	3	3	3	2	2	2	3	2	2	4	2	5	6	4	4	5	5	4	5	4	4	5	3	4	2	3	4	4	3	3	5	4	3	4	3	2	4	3	2	2
2	16	girl	3	3	3	2	3	4	4	4	4	3	2	2	2	3	3	2	3	2	2	4	4	2	2	3	2	1	5	3	3	5	4	2	3	4	2	2	2	5	3	4	5	2	5	3	3	4	4
2	17	girl	3	3	3	3	2	2	3	2	2	2	2	2	3	3	3	3	3	3	3	6	2	4	3	2	6	5	5	5	6	6	2	3	3	3	3	3	4	3	3	4	4	3	2	1	3	4	3
2	16	boy	2	3	3	4	2	2	2	4	2	2	2	3	3	3	3	3	3	3	4	6	6	5	6	5	6	5	5	5	5	5	3	4	3	3	3	3	3	3	3	3	3	3	3	3	3	3	3
2	16	boy	2	4	3	3	2	3	2	3	2	3	2	3	2	3	3	3	3	3	6	5	4	5	5	4	5	5	5	5	5	5	3	3	3	3	3	3	3	3	3	3	3	3	3	3	4	3	3
2	17	girl	3	3	3	4	2	3	2	2	3	3	3	3	2	3	3	3	3	3	6	4	4	6	4	6	4	4	6	6	6	7	3	1	3	3	4	3	3	3	3	3	3	4	4	4	4	3	4
2	17	boy	3	2	3	4	2	2	3	3	3	3	3	3	3	3	3	3	3	3	5	6	5	6	6	4	5	5	5	4	6	4	3	3	3	3	3	3	4	3	3	3	3	3	3	3	3	3	3
2	16	boy	3	5	3	2	3	3	2	2	3	3	3	3	3	3	3	3	3	3	5	6	6	5	6	7	5	5	5	5	5	5	3	3	3	3	4	3	3	3	4	3	4	3	3	2	3	3	3
2	16	boy	3	3	3	4	2	3	3	3	2	4	2	2	3	2	4	4	4	4	3	7	7	7	7	6	5	4	5	4	7	5	5	3	3	4	4	4	4	4	3	2	3	2	4	1	4	4	3
2	18	girl	3	2	3	3	3	2	2	2	2	2	2	2	2	2	2	2	2	2	3	3	3	3	3	3	3	3	3	3	3	3	3	3	3	4	3	3	3	3	3	3	3	3	3	3	3	3	3
2	16	girl	2	3	4	3	2	2	2	2	2	2	2	2	2	2	2	2	2	2	5	5	6	4	5	5	5	5	5	5	6	5	3	3	3	3	4	3	2	4	3	3	3	3	3	3	3	3	3
2	16	boy	2	3	3	2	3	2	3	2	1	2	2	2	2	2	2	3	3	2	4	5	4	4	5	4	4	4	4	4	6	4	4	3	3	3	3	3	3	4	3	3	3	1	4	3	4	3	3
2	18	girl	3	2	3	4	2	2	2	2	2	2	2	2	2	2	2	2	2	2	1	5	2	1	4	4	1	4	3	1	5	1	3	3	3	3	4	3	3	3	3	4	3	3	3	2	5	5	3
2	16	girl	2	3	3	3	2	2	3	2	2	2	2	2	2	2	2	2	2	2	7	6	7	6	6	6	4	5	4	4	7	7	3	3	3	3	3	3	3	3	4	3	4	3	3	2	3	5	3
2	17	girl	3	3	3	3	3	2	2	2	3	2	2	2	2	2	2	2	2	2	5	5	5	5	5	6	5	5	5	5	5	5	3	4	3	3	3	3	3	3	4	3	3	3	3	3	3	3	3
2	17	boy	3	4	4	3	1	2	2	2	3	2	2	2	2	2	2	2	2	2	4	4	4	4	4	4	4	4	4	4	4	4	3	3	3	3	5	3	3	2	3	3	3	2	3	3	3	3	3
2	16	girl	3	3	2	4	2	2	3	2	2	2	2	3	2	2	3	2	2	2	5	7	6	5	7	5	4	5	5	5	6	5	4	4	3	4	5	2	3	4	3	3	3	3	3	2	3	4	3
2	17	girl	2	3	2	5	2	2	2	3	3	2	2	2	2	2	3	2	2	2	4	6	6	5	5	6	5	4	4	5	6	4	3	3	3	4	3	3	3	3	3	3	3	3	3	3	3	3	3
2	16	girl	3	4	3	3	2	2	2	3	2	3	2	2	2	3	2	2	3	2	6	6	6	5	6	4	5	5	4	4	5	4	3	3	3	3	2	3	3	4	4	3	4	3	3	2	4	3	3
2	17	girl	3	3	3	3	2	3	2	3	2	3	2	2	2	3	3	2	3	2	5	6	6	5	5	5	5	5	4	5	6	5	3	3	3	3	3	3	2	4	4	3	4	4	3	2	3	3	3
2	16	girl	4	3	3	3	2	2	2	3	2	3	2	2	2	3	3	3	3	2	6	7	6	4	6	6	4	4	5	5	5	5	3	3	3	3	3	3	3	3	3	3	3	3	3	3	3	3	3
2	18	girl	4	3	4	4	2	2	3	3	2	2	2	3	3	3	3	3	3	3	6	6	6	6	6	6	6	6	6	6	6	6	3	3	3	3	3	3	3	3	3	3	3	3	3	3	3	3	3
2	16	girl	3	4	4	5	2	2	2	3	3	3	2	3	3	3	3	3	3	3	6	6	6	6	6	6	6	6	6	6	6	6	3	3	3	4	3	3	3	4	3	3	3	3	3	4	3	3	3
2	18	boy	5	3	4	3	3	3	3	3	3	3	3	3	3	3	3	3	3	3	6	6	6	6	6	6	6	6	6	6	6	6	4	4	3	3	3	3	3	3	3	3	3	3	3	3	3	3	3
2	17	boy	5	4	3	3	3	3	3	2	4	4	4	4	4	4	4	4	4	4	7	7	7	7	7	7	7	7	7	7	7	7	5	3	3	3	3	3	3	3	3	3	3	3	3	3	3	3	3
2	16	boy	3	5	4	3	3	3	3	3	2	2	1	2	1	1	1	1	2	2	5	6	6	5	4	4	4	4	3	4	5	5	3	3	3	4	3	4	2	4	4	3	4	3	3	2	3	2	2
2	17	boy	3	5	3	5	2	3	3	4	2	2	1	2	1	2	1	2	2	1	2	7	1	1	7	1	1	5	1	1	6	1	3	5	3	4	4	3	3	3	3	3	3	3	3	1	3	4	3
2	16	girl	4	3	5	4	3	3	2	4	2	2	1	1	1	2	2	2	2	2	4	6	4	3	6	4	3	5	4	3	5	4	3	3	3	3	3	2	4	4	5	2	3	4	2	2	4	3	3
2	16	girl	4	3	4	5	4	4	2	2	3	2	1	1	1	3	1	2	2	2	6	6	5	5	6	6	5	5	4	4	7	6	3	2	3	4	3	2	4	5	4	3	3	3	2	2	2	4	3
2	16	girl	3	3	4	3	2	2	2	3	2	1	3	1	2	3	2	2	2	1	6	3	4	2	1	6	4	1	2	4	1	4	3	3	3	2	3	2	4	3	5	4	5	5	2	3	4	3	3
2	17	girl	3	4	4	4	2	3	2	3	3	2	2	1	1	2	2	2	2	2	3	6	5	5	5	6	5	5	5	5	7	6	4	4	2	3	4	3	3	5	3	2	3	4	3	3	3	3	3
2	17	boy	3	5	3	5	2	2	3	2	2	2	2	2	2	2	2	2	2	2	4	5	4	4	4	4	4	4	4	4	4	4	3	3	4	3	3	4	3	3	3	3	3	3	3	3	3	3	3
2	16	boy	5	3	3	4	3	3	3	3	2	2	2	2	2	2	2	2	2	2	3	5	5	5	7	6	6	6	5	6	6	6	4	3	3	3	4	3	3	3	4	3	3	3	3	3	3	3	3
2	17	girl	3	5	4	3	2	4	3	3	2	2	1	2	2	1	3	2	3	2	4	6	4	4	5	6	4	3	4	4	4	6	5	1	3	2	3	3	4	4	5	3	4	3	3	2	4	3	3
2	16	boy	3	5	3	4	4	3	3	2	2	2	2	2	2	2	2	2	2	2	5	6	6	5	5	4	4	5	4	4	5	4	4	3	3	3	3	3	3	3	3	3	3	4	3	3	3	3	3
2	16	boy	3	3	2	3	2	1	2	2	2	2	2	2	2	2	2	2	2	2	5	5	5	5	5	5	5	5	5	5	5	5	3	4	3	3	3	3	3	3	3	3	3	3	3	2	3	3	3
2	17	girl	4	2	3	3	2	2	3	1	2	2	2	2	2	2	2	2	2	2	4	5	4	4	5	4	4	5	4	4	5	4	3	3	3	3	3	3	3	3	3	2	2	3	3	3	3	3	3
2	18	girl	2	3	3	2	2	3	3	2	2	3	2	1	2	2	2	3	3	1	2	2	4	3	2	3	2	4	2	2	5	3	2	4	3	3	3	2	3	4	3	3	3	3	2	5	2	2	3
2	16	boy	3	3	4	2	2	2	1	3	3	2	2	2	2	2	2	2	2	2	5	6	4	5	5	6	5	5	5	5	4	6	4	2	3	3	3	3	3	3	3	3	4	3	3	3	3	5	3
2	16	boy	2	4	3	2	2	3	2	2	3	2	2	2	2	2	2	2	2	2	6	6	6	3	6	6	6	6	6	6	6	6	3	3	3	3	3	3	3	3	5	3	3	3	3	3	3	3	3
2	15	girl	4	3	3	3	2	1	2	2	2	3	2	2	2	2	2	3	2	2	2	2	2	2	4	4	4	4	5	5	4	3	4	2	3	2	4	4	4	4	4	3	4	3	3	3	3	4	4
2	16	girl	2	3	3	4	2	2	2	2	3	2	2	2	2	3	2	2	2	2	5	5	4	5	5	5	5	5	5	4	6	6	3	3	3	3	3	3	3	3	3	3	3	3	2	3	3	3	3
2	16	girl	3	2	3	4	2	2	2	2	2	2	2	2	2	2	2	3	3	2	4	4	4	4	4	4	4	4	4	4	4	4	4	3	3	3	4	3	3	3	3	3	3	3	3	3	3	3	3
2	18	girl	3	4	4	3	2	1	2	2	3	2	1	2	2	2	3	3	3	2	4	6	5	4	5	4	4	4	4	4	6	4	3	3	3	3	3	3	4	3	3	3	3	3	3	3	4	4	3
2	16	girl	3	3	3	3	2	2	2	3	3	2	2	2	2	3	3	2	2	2	6	6	6	4	6	6	4	4	4	3	6	4	3	3	3	3	3	3	4	3	4	3	3	3	3	3	3	3	3
2	16	boy	2	3	3	4	2	3	2	2	3	2	2	2	2	3	2	2	3	2	5	6	5	6	6	5	5	5	4	5	5	6	3	2	3	4	3	3	3	3	3	3	3	3	3	3	3	4	3
2	17	girl	4	4	2	2	2	3	2	2	2	2	2	2	2	2	2	3	3	3	3	6	6	6	6	5	5	6	6	6	6	6	4	3	3	3	3	3	3	3	4	3	3	4	3	3	3	3	3
2	17	boy	4	4	3	3	3	2	2	1	3	2	3	2	2	3	2	2	3	2	5	6	7	5	6	6	4	5	5	4	7	5	3	3	3	4	3	3	3	3	3	3	3	5	3	2	4	4	3
2	16	girl	4	3	3	2	2	2	3	3	3	3	2	2	2	2	3	3	3	2	4	6	5	4	6	6	4	5	3	4	6	5	3	3	3	2	5	3	4	3	3	3	3	3	4	4	3	3	3
2	15	girl	2	3	3	4	2	3	2	3	3	1	3	3	2	3	3	2	3	2	4	6	5	4	4	5	3	5	4	2	6	1	3	3	3	3	3	3	3	4	4	3	4	4	3	3	3	3	3
2	16	girl	5	4	4	3	2	1	2	2	3	3	2	2	3	2	2	3	3	2	5	6	2	3	5	2	2	5	2	2	7	1	4	4	3	1	4	2	5	4	3	3	3	3	3	4	3	3	3
2	16	boy	3	3	4	4	3	2	2	2	3	3	2	2	2	3	2	3	3	2	5	6	2	5	6	2	5	5	2	3	6	2	3	3	3	4	3	3	3	4	3	4	2	3	3	4	3	2	3
2	16	girl	4	4	3	3	2	2	3	2	3	3	2	2	3	3	3	2	3	2	4	7	6	4	6	5	4	6	6	5	6	6	3	4	2	3	3	3	3	4	3	3	3	3	3	4	3	3	3
2	18	boy	3	5	3	5	2	1	2	2	3	2	2	3	2	2	3	3	3	3	6	6	5	5	6	5	5	6	5	5	6	6	4	3	3	3	4	3	3	3	4	3	4	3	2	3	3	3	2
2	16	boy	3	4	3	3	2	3	3	3	3	2	3	3	2	3	3	3	3	2	4	6	3	3	3	6	4	3	2	7	5	3	4	3	3	3	4	2	2	5	3	3	3	3	2	3	3	3	3
2	16	girl	3	4	3	3	3	3	2	3	3	3	2	3	3	3	3	2	3	3	4	7	6	4	7	7	6	6	5	4	7	6	3	5	3	3	3	4	3	5	4	3	3	2	3	2	3	4	3
2	18	girl	5	3	4	4	2	2	2	3	3	3	3	3	3	3	3	3	2	2	5	6	6	3	6	4	3	5	4	5	5	6	3	3	3	3	3	3	3	5	3	3	3	3	3	3	3	3	3
2	17	boy	3	4	3	4	2	4	3	3	3	3	2	3	4	3	4	3	3	2	3	5	5	3	5	6	6	2	2	5	5	3	2	5	2	2	3	1	3	5	5	5	5	2	3	1	4	2	3
2	17	girl	3	4	2	3	2	2	3	2	3	3	3	3	3	3	3	3	3	3	6	7	4	6	6	1	6	4	3	6	6	5	4	4	3	3	3	3	3	3	3	3	3	3	3	3	3	3	3
2	16	boy	3	3	3	3	3	3	2	2	3	3	3	3	3	3	3	3	3	3	6	6	6	5	6	6	6	6	6	6	6	6	4	4	3	3	3	3	3	3	3	3	3	3	3	3	3	3	3
2	16	boy	4	2	3	3	4	2	2	2	3	3	3	3	3	3	3	3	3	3	5	6	6	6	6	6	6	6	6	6	6	6	3	3	3	3	3	3	3	3	3	3	3	4	3	3	4	4	3
2	16	girl	2	3	4	4	2	2	2	3	2	3	1	1	1	2	2	3	3	1	4	6	2	4	6	2	2	6	1	2	6	4	2	4	1	3	3	4	3	5	4	3	3	4	3	3	3	2	4
2	16	boy	3	3	3	3	2	3	3	2	3	2	2	2	2	2	2	2	2	2	5	5	7	4	5	7	5	5	5	5	5	4	4	3	3	3	3	3	3	3	3	3	3	4	3	3	3	3	3
2	17	boy	3	3	3	4	2	3	2	3	2	3	2	2	2	4	2	2	3	2	6	6	6	5	6	6	5	5	5	6	6	6	3	3	3	4	3	3	4	4	2	3	3	3	3	3	2	3	3
2	16	boy	3	4	3	3	3	2	2	3	3	4	2	4	2	3	3	2	3	1	5	5	7	5	6	6	5	5	4	4	6	7	4	4	3	3	5	1	5	5	3	3	2	5	3	2	4	4	2
2	16	girl	3	4	3	4	2	4	3	3	3	3	3	3	3	3	3	3	3	3	6	6	6	6	5	4	4	5	4	4	4	4	4	3	3	3	4	3	3	3	3	3	3	3	3	3	3	3	3
2	17	boy	3	3	4	4	3	4	3	2	2	2	3	2	2	1	1	1	1	1	4	3	5	4	5	3	4	4	4	4	3	6	3	4	4	3	3	3	4	1	1	4	2	4	3	4	1	3	5
2	16	boy	3	3	4	4	2	2	2	2	2	2	2	2	2	2	2	2	2	2	5	5	5	5	5	5	5	5	5	5	5	5	4	3	3	4	4	3	3	4	4	3	3	3	3	3	3	3	3
2	16	boy	3	2	4	4	2	2	3	2	2	2	2	2	2	2	2	2	2	2	5	4	5	5	5	5	5	5	5	5	5	5	5	4	4	4	5	3	5	4	3	3	3	3	3	1	3	3	2
2	18	girl	4	3	3	4	2	2	2	2	2	2	2	2	2	2	2	2	2	2	5	5	7	5	6	7	5	6	6	5	6	7	4	3	4	4	3	3	3	3	3	3	3	3	3	3	3	3	3
2	16	girl	4	2	4	3	2	4	2	2	3	3	2	2	2	3	2	2	2	2	4	6	3	2	5	4	2	4	3	3	4	3	3	4	3	3	3	2	3	4	3	3	3	4	3	3	3	3	3
2	17	boy	3	4	3	3	3	2	2	3	3	3	2	2	3	3	2	2	3	2	2	3	2	2	3	2	1	4	2	1	4	1	3	5	2	3	2	3	2	5	3	4	4	4	4	4	3	2	5
2	15	girl	4	3	3	3	2	3	2	3	2	2	2	3	3	3	3	2	3	2	5	6	7	5	6	6	6	6	6	5	7	7	3	3	3	3	3	3	4	4	4	3	3	3	3	3	3	3	3
2	18	girl	3	3	3	4	3	3	3	2	2	3	2	3	3	2	3	2	3	2	5	6	6	4	5	3	4	3	2	3	6	5	4	4	3	2	2	2	2	5	3	3	3	3	3	3	3	3	4
2	18	boy	3	4	4	3	2	2	2	2	3	2	3	3	2	3	2	3	2	2	6	7	6	6	7	6	6	6	6	6	6	6	4	3	3	3	3	3	3	3	4	4	3	3	3	3	3	3	3
2	16	boy	2	3	4	4	2	2	2	3	3	4	3	2	2	2	2	3	3	3	6	7	7	7	7	7	6	5	7	7	7	7	4	1	3	4	4	2	4	4	4	4	4	4	4	2	4	3	3
2	17	girl	3	4	4	3	2	2	2	2	2	3	3	3	3	3	3	3	3	3	6	6	7	6	6	6	6	6	6	6	6	6	3	2	3	3	3	3	3	4	3	3	3	3	3	3	3	3	4
2	16	boy	5	3	3	2	2	2	3	3	3	3	3	3	3	3	3	3	3	3	6	7	6	6	6	6	6	6	6	6	6	6	4	4	3	3	3	3	2	4	3	3	3	3	3	3	4	3	4
2	16	boy	3	4	3	3	2	3	3	2	3	3	3	3	3	3	3	3	3	3	4	6	6	6	6	6	6	6	6	6	6	6	4	4	3	3	3	3	3	3	3	3	3	3	3	3	4	3	3
2	16	girl	3	2	3	3	3	4	3	2	3	4	2	3	3	3	3	3	3	3	5	7	6	6	7	6	6	6	7	6	6	6	5	4	3	3	3	3	3	3	3	3	3	3	3	3	3	3	3
2	16	boy	3	2	4	4	2	4	2	3	3	4	3	3	3	3	3	3	3	3	5	5	5	5	5	5	5	5	6	6	5	6	4	4	3	4	5	3	5	5	1	3	3	4	2	2	2	3	3
2	17	boy	3	4	4	3	3	2	3	2	2	1	1	2	2	2	2	2	2	2	2	5	5	4	4	5	4	2	2	2	3	3	3	3	3	3	3	3	3	3	3	3	3	3	3	3	4	3	3
2	16	boy	4	3	3	4	2	2	3	3	2	2	2	1	2	2	2	2	2	2	4	6	3	3	5	6	4	5	5	5	6	5	3	3	2	3	3	3	3	4	4	3	3	3	3	3	3	3	4
2	17	boy	3	4	4	2	2	3	3	3	2	2	2	2	2	2	2	2	2	2	3	2	3	6	6	4	3	3	3	3	4	4	2	3	2	4	4	3	5	5	3	3	2	1	2	4	4	3	4
2	16	girl	4	4	4	3	2	4	2	2	2	2	2	1	2	2	2	2	3	2	5	6	3	3	6	6	6	4	3	2	6	6	3	5	3	3	3	2	2	4	3	3	3	3	3	3	3	2	3
2	16	boy	3	4	4	4	3	2	2	3	2	2	2	2	2	2	2	2	2	2	5	6	5	5	6	5	5	6	4	5	6	5	4	2	3	3	4	2	4	4	3	3	3	3	2	2	4	3	3
2	16	girl	4	4	4	4	3	2	2	3	2	3	2	2	1	2	2	2	2	2	5	5	4	4	5	7	5	4	4	4	5	7	3	5	3	3	4	3	3	3	3	3	3	3	3	3	3	3	3
2	16	girl	3	4	4	4	2	3	3	3	2	2	2	2	2	2	2	2	3	2	4	5	5	4	5	6	4	3	5	5	6	6	2	2	3	3	2	3	4	4	4	3	4	5	3	2	3	2	2
2	17	girl	3	4	4	4	3	2	3	3	3	3	2	1	2	2	2	2	3	2	4	5	5	3	5	6	3	2	5	2	4	3	2	5	3	3	4	3	2	5	4	2	2	2	2	4	1	2	4
2	17	girl	2	3	3	3	2	1	2	2	3	2	1	1	2	3	3	2	3	2	4	6	5	5	6	7	4	4	4	4	7	6	3	4	3	3	3	3	3	5	4	3	3	3	3	3	4	3	3
2	16	girl	2	2	2	5	2	1	2	2	3	2	2	3	2	2	2	2	2	2	5	6	4	3	6	4	4	3	4	4	6	4	4	3	3	3	3	3	4	5	4	3	3	3	3	2	3	3	2
2	16	boy	4	3	2	2	2	2	1	2	2	2	2	2	2	3	3	2	2	2	4	4	6	4	4	6	4	3	4	4	5	5	4	4	2	3	3	3	4	3	3	3	3	3	2	4	5	3	4
2	16	boy	3	3	2	3	2	2	2	1	3	2	2	2	2	2	3	2	2	2	6	5	6	5	5	6	6	5	5	6	5	5	3	4	3	3	3	3	3	3	3	3	4	3	3	4	3	3	3
2	17	boy	3	2	3	3	1	2	2	2	3	3	2	2	2	2	2	2	3	2	5	6	5	4	6	6	5	6	6	4	7	4	3	3	3	3	3	2	3	3	4	3	4	3	3	3	3	3	3
2	16	girl	3	3	3	3	1	2	2	2	3	3	1	1	2	3	1	3	3	3	4	6	4	4	6	4	4	4	3	4	6	4	3	3	3	1	3	1	5	5	5	3	3	4	3	3	3	1	3
2	16	girl	3	4	3	3	2	2	3	3	3	2	3	3	2	2	2	2	2	2	4	4	5	4	5	6	4	4	4	4	4	6	3	3	3	3	3	3	4	3	3	3	3	3	3	4	4	3	3
2	16	girl	2	4	2	5	2	2	2	4	4	3	3	2	2	3	2	1	2	1	5	6	5	2	5	6	2	4	4	2	3	5	3	4	3	3	2	3	3	4	4	4	3	3	3	2	4	3	3
2	16	boy	3	3	4	3	2	2	3	3	3	4	1	2	2	4	3	1	3	1	6	6	7	2	6	5	1	5	5	4	6	7	3	4	3	5	5	1	3	5	1	2	4	1	1	2	4	2	5
2	16	girl	3	3	3	4	3	2	3	3	3	2	2	3	2	3	2	2	3	2	4	6	6	5	4	5	4	5	5	4	6	5	4	3	3	3	4	3	3	3	4	3	3	3	3	3	3	3	3
2	16	boy	3	4	3	4	2	2	2	2	3	3	3	2	2	2	3	2	2	2	5	6	5	5	6	7	5	5	5	5	6	4	3	3	2	3	3	2	3	5	4	3	3	2	4	3	4	5	3
2	16	boy	3	3	4	3	2	1	3	3	3	2	3	4	2	1	2	3	3	3	6	4	4	4	4	4	4	4	4	4	4	5	3	3	2	3	4	3	3	3	3	3	3	4	4	4	3	3	4
2	18	boy	4	3	2	4	3	2	2	4	3	3	3	2	3	3	3	2	2	2	4	6	6	5	6	6	5	6	6	4	6	4	3	3	3	3	3	3	4	3	4	3	3	4	3	3	3	3	3
2	17	boy	3	4	5	3	2	3	3	2	3	3	3	3	2	3	2	3	3	2	5	5	6	3	5	6	5	4	5	3	4	5	3	3	3	3	3	3	3	4	4	4	3	3	3	3	3	3	3
2	17	boy	3	4	4	4	3	2	2	3	3	3	2	3	2	3	3	3	3	2	4	6	7	4	6	7	5	5	7	4	6	7	3	1	3	1	5	4	4	5	4	4	4	4	4	1	3	5	3
2	16	boy	4	4	4	4	2	2	2	4	2	2	3	3	3	3	3	3	3	2	5	5	6	6	5	6	5	5	5	5	5	6	4	3	3	3	3	3	3	3	3	3	3	4	3	3	3	3	3
2	16	girl	3	3	4	5	3	2	3	3	3	3	3	3	2	3	3	3	3	3	6	6	5	4	6	4	4	4	4	4	4	3	3	3	3	3	3	3	4	5	3	4	3	3	3	2	3	3	4
2	16	girl	2	3	3	3	2	1	1	3	3	3	3	4	3	3	3	2	3	2	5	3	2	6	3	3	5	2	2	5	3	2	4	3	4	2	4	3	3	5	3	3	4	2	4	3	2	3	3
2	16	boy	2	3	3	3	1	2	2	2	3	3	3	3	3	3	3	3	3	3	5	5	5	5	5	5	5	5	5	5	5	5	3	3	3	3	3	3	3	3	4	3	3	3	3	3	3	3	3
2	16	boy	2	3	2	5	2	1	2	2	2	2	2	2	2	2	2	2	2	2	5	6	6	5	6	6	5	6	5	5	6	5	3	5	3	3	3	3	4	5	4	3	3	3	3	2	4	3	3
2	16	boy	2	2	3	4	2	2	2	3	3	3	3	3	3	3	3	3	3	3	6	5	7	6	5	6	5	6	6	6	5	6	3	2	3	3	4	3	3	4	4	3	4	3	3	3	3	3	3
2	17	girl	3	4	3	2	2	2	2	3	2	2	1	2	2	2	2	2	2	2	4	4	4	4	4	4	4	5	4	4	4	4	4	4	4	4	3	3	2	2	2	5	2	2	3	3	2	3	2
2	17	girl	4	3	2	3	2	2	2	3	2	2	2	2	2	2	2	2	2	2	5	6	4	5	6	5	5	6	5	5	6	5	3	3	3	3	4	3	3	3	4	3	3	3	3	3	3	3	4
2	17	girl	3	3	4	3	3	4	4	2	3	3	1	2	1	3	2	2	2	2	6	7	4	4	7	7	6	6	5	4	7	7	5	5	3	2	4	3	3	5	3	3	3	3	2	2	3	4	3
2	18	girl	4	3	4	4	3	2	4	3	3	3	2	2	1	2	3	2	2	1	6	6	3	3	3	7	5	3	5	5	3	1	3	4	1	3	3	4	3	2	4	3	3	4	4	3	4	5	3
2	16	boy	2	3	3	4	2	2	2	3	2	2	2	2	2	2	3	3	2	2	5	5	5	5	5	6	5	5	5	4	7	5	3	3	3	3	2	3	2	5	3	3	3	4	3	4	2	4	2
2	16	girl	3	4	3	4	2	3	2	1	2	2	2	3	3	2	2	2	2	2	5	6	5	5	5	6	6	6	6	6	5	6	4	3	3	3	4	3	3	4	4	3	3	3	3	3	3	3	3
2	17	boy	2	4	2	3	2	4	2	3	2	2	2	3	2	2	3	2	2	2	5	6	6	6	6	6	6	6	6	6	6	6	4	4	3	3	4	3	3	3	3	3	3	3	4	3	3	3	3
2	16	girl	2	3	3	5	2	3	2	2	2	1	3	3	2	3	3	3	3	3	4	6	6	6	6	6	6	6	6	6	6	6	5	5	3	3	3	3	3	3	3	3	3	3	3	3	3	3	3
2	16	girl	1	2	3	3	4	3	3	3	3	3	3	3	2	3	3	2	3	2	3	7	6	3	6	6	3	6	5	3	7	6	3	3	3	4	3	2	2	4	5	4	3	4	3	3	3	3	2
2	17	boy	4	3	4	4	2	3	2	3	3	3	2	3	2	2	3	3	3	3	5	7	5	5	5	6	5	6	6	6	6	6	3	3	4	4	3	3	3	3	3	3	3	3	3	4	3	3	3
2	17	boy	5	4	3	3	2	4	2	2	3	4	2	2	2	3	3	3	3	3	5	5	4	5	5	6	5	4	5	5	5	5	3	2	3	3	4	3	3	5	4	3	4	4	3	2	3	3	3
2	18	boy	2	3	5	4	2	4	3	3	3	3	3	3	2	2	3	3	3	3	5	3	7	5	3	7	4	4	6	4	5	7	4	2	3	3	4	4	3	2	3	3	2	3	3	5	4	4	3
2	16	girl	3	4	4	3	3	3	3	3	2	2	2	1	2	2	2	2	2	2	6	6	6	6	6	6	6	6	6	6	6	6	3	3	3	3	4	3	3	3	3	4	3	3	3	3	3	3	3
2	16	boy	3	2	4	5	3	2	3	4	2	2	2	2	2	2	2	2	2	2	4	4	4	4	4	6	4	4	4	4	4	5	4	4	3	3	3	3	4	5	3	3	3	3	3	2	3	3	2
2	17	girl	4	5	3	4	2	3	3	3	3	2	1	2	2	3	2	2	2	2	5	4	5	3	2	5	3	4	3	2	6	6	3	3	3	4	3	3	3	4	4	3	3	4	3	3	2	3	3
2	16	boy	4	4	3	4	2	2	4	2	3	2	2	1	2	2	2	3	3	1	5	7	5	4	6	5	4	4	4	5	7	4	3	3	3	3	4	3	3	4	3	3	3	3	3	3	3	3	3
2	17	boy	3	4	4	3	2	2	3	3	3	3	2	2	2	2	2	2	2	2	6	6	5	4	4	5	4	4	3	4	4	5	3	5	3	3	3	2	3	4	4	3	3	4	3	2	3	3	3
2	17	boy	4	4	3	3	2	2	4	4	3	3	2	2	2	2	2	2	2	2	5	5	6	4	5	6	5	5	6	5	6	6	3	3	3	3	3	3	3	3	4	3	3	4	3	3	3	3	3
2	16	girl	3	4	5	2	2	3	3	4	2	2	2	2	2	2	3	2	3	2	5	7	3	3	7	5	3	4	4	4	6	6	4	3	4	4	4	5	2	4	4	4	4	2	2	4	3	3	4
2	16	girl	4	4	4	3	2	2	3	3	3	2	2	2	2	3	3	2	2	2	5	6	5	5	6	5	5	5	5	5	6	5	3	3	3	4	3	3	4	4	4	4	4	3	3	2	3	4	2
2	15	boy	3	4	5	3	3	2	3	2	3	3	2	2	2	2	2	2	3	2	5	5	5	5	5	5	5	5	5	5	5	5	4	3	3	3	4	4	4	3	3	3	3	3	3	3	3	3	3
2	17	girl	4	2	4	4	4	2	2	4	3	2	2	3	2	2	3	1	3	2	4	6	6	5	5	5	5	5	5	5	6	5	3	3	3	4	4	3	3	3	3	4	3	3	3	3	3	3	3
2	17	girl	3	4	4	3	3	3	3	3	3	3	2	1	2	3	3	2	2	2	6	7	6	4	6	6	6	6	6	6	7	6	4	3	3	3	4	3	3	3	3	3	4	4	4	3	3	2	3
2	16	boy	2	2	2	2	2	2	2	2	3	3	2	2	2	2	2	2	3	2	7	4	5	4	4	4	4	4	4	4	4	5	3	3	3	3	3	3	3	3	3	3	4	3	3	3	5	4	3
2	16	girl	2	3	2	2	2	2	2	2	3	2	2	2	3	3	2	3	2	2	5	4	3	3	4	7	4	6	4	4	7	4	3	3	3	3	3	4	3	4	3	3	3	3	3	3	4	3	2
2	17	boy	3	2	2	2	2	2	3	1	3	2	2	1	1	3	2	4	4	2	2	7	6	1	6	6	1	5	4	1	4	4	4	3	1	4	3	3	5	5	4	3	5	3	3	4	4	3	3
2	17	girl	2	2	3	2	2	2	1	3	2	3	4	3	3	1	3	1	2	2	4	6	7	6	6	4	5	4	5	5	6	5	3	3	3	4	3	4	4	4	4	5	3	2	2	3	3	3	3
2	16	boy	3	2	2	2	1	2	2	3	3	4	1	2	3	2	2	3	3	2	3	6	3	2	5	3	2	6	7	5	7	4	4	2	3	3	5	3	3	4	2	3	1	3	4	5	3	1	4
2	17	girl	3	3	4	2	2	2	1	2	1	3	1	3	2	3	4	3	3	2	4	3	3	3	3	5	4	3	3	4	4	7	4	4	4	3	2	3	3	5	5	3	4	3	3	2	4	3	4
2	16	boy	3	3	3	3	2	2	2	3	4	2	2	2	3	2	3	3	3	3	5	7	7	6	7	5	5	5	5	5	5	6	3	4	4	4	2	4	4	3	4	3	4	5	4	2	4	3	3
2	16	boy	3	3	3	3	2	2	3	2	3	3	3	2	3	3	2	3	3	2	4	5	4	5	5	4	4	4	4	4	5	4	4	3	3	4	3	3	4	3	3	3	3	3	4	3	3	4	2
2	16	girl	2	3	3	4	3	2	2	2	2	2	3	3	3	3	3	3	3	3	3	4	3	5	3	4	5	6	4	5	5	6	3	3	4	2	2	3	3	4	3	3	4	3	3	4	2	4	3
2	17	boy	3	3	3	4	2	3	2	2	3	3	3	3	3	3	3	2	2	3	5	6	6	6	5	5	6	4	6	6	6	6	4	3	3	3	3	3	4	3	3	4	3	4	4	3	3	3	3
2	18	boy	3	3	3	3	3	3	2	3	3	2	2	3	2	4	3	4	3	3	5	7	4	2	6	4	5	6	4	3	5	5	3	3	2	4	4	1	3	3	3	4	4	2	2	3	4	3	4
2	16	boy	4	3	3	3	2	2	3	3	3	3	3	3	2	3	3	3	3	3	5	6	6	5	5	6	6	6	6	6	6	5	4	4	3	2	4	3	2	5	3	3	3	3	3	3	3	3	4
2	16	girl	3	3	4	4	2	2	3	3	3	3	3	3	3	3	3	3	3	3	6	4	5	6	4	5	6	4	4	4	4	6	3	1	3	3	3	5	3	3	4	3	3	2	2	2	5	3	3
2	16	boy	2	3	4	4	2	3	2	4	3	3	3	3	3	3	3	3	3	3	6	6	6	6	6	6	6	6	6	6	6	6	4	4	4	3	3	3	3	3	3	3	3	3	3	3	3	3	3
2	17	boy	3	3	4	3	3	3	3	3	3	3	3	3	3	3	3	3	3	3	6	6	5	5	6	5	5	5	4	4	6	5	4	4	3	3	3	3	3	3	4	3	4	3	3	3	3	3	3
2	16	girl	2	4	4	5	2	2	2	4	3	3	3	3	3	3	3	3	3	3	5	5	6	6	6	6	6	6	6	6	6	6	3	4	3	3	4	2	3	4	4	3	3	3	3	3	3	3	3
2	17	boy	3	5	5	2	2	2	3	3	2	2	2	3	2	1	2	4	3	1	6	5	3	3	7	2	2	7	6	3	3	3	4	4	2	2	1	4	4	4	4	5	2	5	4	4	3	2	3
2	16	boy	4	2	3	4	2	4	3	3	3	2	2	2	3	4	2	2	2	2	7	7	7	7	7	6	4	4	6	4	7	7	3	3	2	2	3	3	3	3	5	3	4	4	3	2	4	3	3
2	15	boy	5	3	3	3	3	3	3	3	4	1	2	3	1	2	3	2	4	2	6	7	7	6	6	7	6	4	6	6	5	6	4	5	4	3	4	4	3	5	5	4	3	3	2	2	5	3	2
2	17	boy	4	4	3	3	3	3	4	2	3	2	2	2	3	3	3	3	2	3	5	4	5	5	5	5	5	5	4	6	5	6	4	3	3	3	3	3	3	3	3	3	3	3	3	4	3	4	2
2	17	boy	4	3	4	5	2	3	3	3	4	4	4	4	4	4	4	4	4	4	7	7	7	7	7	7	7	7	7	7	7	7	5	5	3	3	3	3	3	3	3	3	3	3	3	3	3	3	3
2	16	girl	3	4	3	3	3	4	4	3	3	2	2	1	1	2	1	1	1	1	4	5	5	4	4	3	3	5	4	2	2	5	4	3	3	3	4	3	4	4	3	3	3	3	3	2	4	4	4
2	17	girl	4	3	3	3	3	3	4	4	3	1	1	3	1	2	2	2	2	1	6	6	6	4	4	6	4	4	4	4	4	6	4	2	3	3	4	3	4	4	4	3	4	3	4	3	4	4	3
2	16	girl	3	3	5	5	3	3	2	3	3	3	1	3	1	1	2	2	2	1	2	4	6	1	4	6	1	4	5	1	4	5	4	4	1	3	3	3	3	5	5	3	4	2	4	1	4	5	2
2	16	girl	4	4	4	4	2	4	4	2	2	2	2	2	2	2	2	2	2	2	4	5	3	6	2	6	3	2	4	3	2	4	4	5	1	2	2	3	4	4	4	3	2	3	3	4	3	3	4
2	17	boy	3	5	3	4	3	4	4	2	2	2	2	2	2	2	2	2	2	2	4	6	5	5	7	4	5	5	5	6	6	3	4	2	2	4	5	4	3	3	2	3	4	3	4	1	3	4	4
2	16	girl	2	2	2	3	2	2	2	1	2	2	2	2	2	2	2	2	2	2	5	6	6	5	6	5	4	5	4	4	6	4	4	4	3	3	3	3	3	3	3	3	3	3	4	3	3	3	3
2	17	girl	2	3	2	2	2	2	2	2	2	2	2	2	2	3	2	2	2	2	6	6	4	4	4	5	4	4	4	4	4	5	3	3	2	2	4	4	3	4	3	3	4	4	4	3	3	3	3
2	17	girl	3	4	4	5	2	2	4	3	2	2	2	2	2	3	2	2	2	2	3	7	7	3	7	7	3	6	6	3	6	7	4	4	3	3	4	3	4	5	3	3	3	3	3	4	3	3	2
2	17	girl	4	4	4	3	3	2	2	3	3	2	3	2	2	2	2	2	2	3	5	6	7	6	3	1	6	6	5	5	5	4	3	3	3	2	2	2	3	3	3	2	4	4	4	4	4	4	4
2	16	boy	4	3	4	4	4	2	2	2	3	3	2	3	2	3	3	2	3	2	4	5	6	5	4	5	4	4	5	5	5	5	4	3	3	4	3	3	4	4	4	4	3	4	4	2	4	3	2
2	16	girl	3	3	4	4	2	3	4	3	3	3	3	2	3	3	3	3	3	2	5	6	6	5	5	4	5	4	3	4	7	3	4	4	4	3	4	3	2	5	3	3	2	4	3	4	2	2	3
2	16	boy	3	4	3	4	3	3	3	3	2	2	2	2	2	2	2	2	2	2	6	6	6	5	5	5	5	5	4	5	4	3	3	3	3	3	3	3	3	3	3	5	3	3	3	3	4	5	3
2	17	girl	2	4	4	3	3	2	2	2	2	2	2	2	2	2	2	2	2	2	4	4	4	4	4	4	4	4	4	4	4	4	4	3	4	3	4	3	4	4	3	3	2	3	4	4	3	4	3
2	17	girl	4	2	4	2	3	2	2	3	2	2	2	2	2	2	2	2	2	2	4	6	6	4	6	6	4	5	4	4	6	5	3	3	3	3	4	3	3	4	3	3	4	3	4	2	4	4	3
2	15	girl	3	4	3	4	2	2	3	2	2	2	2	2	2	2	2	2	2	2	3	4	4	4	4	4	4	4	4	4	5	3	3	2	2	4	3	3	3	4	4	4	4	4	4	4	4	3	3
2	17	girl	3	3	3	4	2	2	3	4	2	2	2	2	2	2	2	2	2	2	5	5	5	5	5	5	5	5	5	5	5	5	3	3	3	3	4	3	3	4	3	3	3	3	3	3	3	3	3
2	16	boy	4	3	3	3	3	2	3	3	2	2	2	2	2	2	2	2	2	2	5	5	5	5	5	4	5	5	4	5	4	5	3	3	3	3	3	3	3	3	5	3	4	4	3	2	3	3	3
2	18	boy	4	4	3	4	2	2	4	3	2	2	2	2	2	2	2	2	2	2	3	5	5	3	5	5	5	3	3	5	6	5	5	3	3	3	4	4	3	4	5	3	3	3	3	2	3	3	3
2	17	girl	2	3	4	4	2	2	4	4	2	2	2	2	2	2	2	3	2	2	4	4	4	3	3	4	4	3	5	4	3	5	4	2	3	3	4	3	4	4	4	3	2	4	3	3	2	3	3
2	16	girl	5	3	4	4	2	2	2	3	3	3	2	2	2	2	2	2	2	2	4	4	5	4	4	4	4	4	4	4	4	4	5	2	3	3	3	3	3	4	3	3	3	2	2	3	4	4	4
2	16	girl	3	4	4	4	2	2	3	3	2	2	2	3	3	2	2	2	3	2	4	5	6	6	5	6	5	6	4	5	5	4	4	4	3	3	3	4	4	3	3	3	3	2	3	3	4	5	3
2	17	girl	3	3	4	4	2	2	3	2	3	3	3	2	2	3	2	2	2	2	4	6	6	4	6	6	4	4	6	4	5	5	4	4	3	3	3	4	4	4	4	3	3	3	3	2	3	2	2
2	18	boy	4	5	3	3	2	2	2	4	3	2	2	2	2	3	2	3	3	2	5	6	6	5	5	6	4	4	5	4	6	3	3	4	3	3	3	3	4	4	3	3	3	4	3	2	3	4	2
2	16	girl	3	4	3	3	2	3	3	4	3	3	2	2	1	2	3	3	3	3	7	1	6	7	1	4	7	1	4	7	1	2	4	1	3	5	4	3	4	5	3	3	3	2	2	1	5	5	3
2	16	girl	3	4	4	5	2	2	2	3	3	2	3	2	2	2	2	3	3	3	4	7	2	6	4	4	4	4	4	4	4	4	3	3	3	3	3	3	3	3	3	3	3	3	4	4	4	4	4
2	15	boy	3	4	3	4	2	4	3	3	2	3	2	2	2	3	3	3	3	2	3	2	2	4	2	4	3	2	1	2	1	1	4	3	3	4	3	3	3	4	3	3	3	4	3	3	4	3	4
2	17	boy	3	4	4	3	3	4	3	2	3	3	2	2	2	3	3	2	3	2	6	4	4	4	4	1	4	4	1	4	4	1	3	5	3	3	3	4	5	3	4	4	4	2	4	2	2	1	3
2	16	boy	4	3	3	4	2	2	4	4	3	3	2	2	2	3	2	3	3	2	5	6	7	5	6	6	4	6	7	4	6	7	4	4	3	3	3	2	4	3	2	3	2	3	3	3	2	3	3
2	17	boy	3	4	3	4	3	5	2	3	3	2	3	2	3	3	3	2	3	3	5	7	6	4	5	7	4	5	7	4	6	6	4	5	3	5	4	2	4	2	5	4	3	2	2	1	4	4	2
3	16	girl	3	3	4	4	4	2	2	4	2	2	2	3	3	3	3	3	3	3	5	6	5	5	7	4	4	6	5	3	5	6	3	5	3	2	4	2	3	3	3	4	3	4	3	2	3	3	4
3	15	girl	4	4	3	2	2	3	2	2	3	3	3	3	2	3	3	3	3	2	4	7	7	5	7	7	6	6	4	4	5	5	4	3	4	4	4	3	4	4	4	3	3	4	3	2	3	3	3
3	18	boy	3	4	3	2	3	2	3	2	3	3	3	3	3	3	3	3	3	2	6	7	5	6	6	6	6	6	6	6	7	6	2	2	3	3	3	3	4	3	5	4	5	4	3	2	3	3	3
3	17	girl	3	4	2	3	2	2	3	2	3	3	3	3	3	3	3	3	3	3	5	5	6	5	5	6	5	5	5	5	5	6	4	4	3	4	4	3	3	3	4	3	3	3	3	3	3	3	3
3	18	boy	4	3	3	3	2	3	3	3	3	3	3	3	3	3	3	3	3	3	5	6	6	6	6	5	6	6	5	5	5	5	4	4	3	3	3	3	3	4	3	3	3	3	3	3	3	3	3
3	17	girl	3	3	3	4	3	2	3	3	3	3	3	3	3	3	3	3	3	3	5	5	5	5	5	6	6	6	5	6	6	6	3	5	3	5	4	2	2	5	2	3	2	3	4	3	3	3	3
3	16	boy	3	3	3	4	2	2	2	2	3	3	3	3	3	3	3	3	3	3	6	6	6	6	6	6	6	6	6	6	6	6	5	5	3	3	3	3	3	3	3	3	4	3	3	3	3	4	3
3	17	girl	4	2	2	4	3	2	2	2	3	3	3	3	3	3	3	3	3	3	2	6	4	3	6	4	4	6	5	5	6	5	4	4	4	4	4	3	3	3	3	4	2	2	4	2	3	3	3
3	16	boy	3	3	2	4	2	2	2	3	3	3	3	2	2	3	2	2	3	2	6	4	6	6	4	5	6	6	5	5	5	4	4	3	3	4	3	3	3	4	4	3	3	3	3	2	3	2	3
3	17	boy	2	2	2	3	2	2	3	3	3	3	3	3	2	2	3	2	3	3	4	5	6	5	5	5	6	5	4	6	5	6	3	2	3	3	4	2	4	4	4	3	3	3	4	2	3	2	4
3	17	boy	4	3	4	3	2	1	2	2	3	4	3	3	3	4	4	3	3	3	7	6	6	6	7	6	6	6	6	6	7	6	3	5	4	5	5	1	3	5	3	2	1	1	4	5	1	2	5
3	17	girl	2	3	4	4	1	2	2	2	2	2	2	2	2	2	2	2	2	2	5	4	6	5	4	7	5	7	6	5	7	6	4	4	3	4	3	4	3	5	3	3	3	3	3	4	3	3	3
3	17	girl	3	3	4	3	2	1	1	3	3	2	3	2	1	4	3	2	3	2	5	7	7	4	6	6	3	4	4	3	7	7	4	3	3	4	5	4	3	4	5	3	4	4	2	3	3	4	4
3	16	girl	2	3	4	3	3	2	2	2	3	3	3	2	1	2	3	3	3	3	6	7	7	5	7	6	5	6	5	5	7	6	4	4	3	2	4	4	4	4	4	3	4	4	3	3	3	4	3
3	18	boy	3	3	3	3	2	2	2	3	1	1	1	1	4	4	4	4	4	4	7	6	1	1	5	7	1	6	1	1	6	1	3	1	1	3	4	4	3	4	2	3	3	4	5	2	3	3	5
3	15	girl	2	3	4	4	2	2	2	2	3	2	3	3	3	3	3	3	3	3	5	6	6	5	6	6	5	6	5	5	5	5	4	3	4	3	3	3	4	4	5	3	4	3	3	2	3	3	2
3	18	boy	3	2	3	5	2	1	2	3	4	4	4	4	4	4	4	4	4	4	7	7	4	7	7	5	7	7	1	7	7	6	4	2	4	1	5	1	3	5	3	4	4	3	3	3	5	4	5
3	15	boy	3	2	3	4	2	2	2	3	3	2	2	2	2	2	1	1	2	2	6	5	6	6	6	6	6	6	6	6	6	6	4	3	3	3	4	3	3	3	4	4	3	3	3	3	3	3	3
3	17	girl	3	3	3	3	2	2	2	3	2	2	3	2	2	2	1	2	2	1	5	6	7	2	4	7	1	6	4	1	4	7	5	1	3	3	3	2	2	3	3	5	4	4	3	2	3	3	4
3	17	boy	3	3	3	4	2	2	2	2	2	2	2	2	2	2	2	2	2	2	3	4	7	4	5	3	3	2	3	3	6	7	2	4	3	3	4	3	3	4	3	3	4	3	4	3	3	3	3
3	15	girl	3	3	3	4	2	2	2	2	2	2	2	2	2	2	2	2	2	2	5	5	5	5	5	5	5	5	5	5	5	5	3	3	3	4	3	3	4	3	4	3	3	3	3	4	3	3	3
3	16	girl	2	3	4	3	3	2	2	2	3	3	2	2	2	2	2	2	2	2	5	2	6	6	6	4	6	4	4	6	6	3	3	5	3	3	3	3	3	3	4	3	3	4	4	2	3	4	3
3	16	boy	3	3	3	4	2	2	3	2	2	2	2	2	2	2	2	2	3	3	7	7	7	7	7	7	7	6	7	7	6	4	4	1	3	5	3	3	5	3	5	5	5	4	5	2	5	4	4
3	15	girl	4	4	3	2	2	4	2	2	3	2	2	2	2	2	2	3	3	2	6	6	4	5	5	5	5	4	5	5	5	5	3	2	3	3	3	2	3	4	4	3	3	3	3	3	2	3	4
3	17	girl	3	3	3	4	2	3	2	3	3	3	2	2	2	3	2	2	2	2	4	6	6	4	6	6	4	6	6	4	6	6	3	4	3	4	4	3	3	4	4	3	3	4	3	3	3	3	3
3	16	boy	3	3	2	4	2	3	4	2	2	2	2	2	2	2	3	3	2	3	2	4	7	5	5	4	5	4	5	6	5	5	3	2	4	3	3	3	3	3	3	3	4	3	3	4	4	3	3
3	16	girl	3	4	4	3	3	3	2	3	3	2	3	2	2	3	2	2	2	2	6	6	5	6	6	5	6	6	5	6	6	5	3	3	3	3	3	3	3	4	4	3	3	4	4	3	4	3	3
3	15	girl	3	3	4	4	3	2	3	4	3	2	4	2	2	2	2	2	2	2	5	5	5	5	6	5	6	3	2	4	4	5	3	1	3	1	4	3	4	4	3	3	3	5	5	1	3	3	4
3	17	boy	3	3	4	3	2	3	2	2	3	3	3	3	2	2	2	2	2	2	4	6	6	5	6	7	6	6	6	6	6	6	3	4	3	3	4	4	4	4	4	3	3	3	3	3	4	3	3
3	16	girl	3	3	3	3	3	2	2	3	3	3	2	2	2	3	2	2	3	2	4	6	6	4	5	6	3	4	4	3	4	6	3	3	3	4	4	4	3	5	3	3	3	3	3	3	3	4	3
3	18	girl	3	3	4	4	2	2	2	3	3	3	3	3	3	3	2	2	2	2	4	6	3	4	5	2	4	5	3	4	4	3	3	5	3	5	3	3	3	3	4	3	4	3	3	3	3	3	3
3	15	boy	3	3	2	5	2	3	2	4	2	2	2	3	3	2	4	3	3	2	4	6	4	4	5	6	4	5	5	5	6	6	3	4	3	3	4	3	3	4	4	3	4	3	3	2	3	4	3
3	16	girl	2	3	3	5	3	2	3	3	3	3	2	2	2	3	2	3	3	3	5	6	6	5	6	6	5	6	6	5	6	4	4	4	3	4	4	4	3	5	4	3	4	2	3	2	3	2	3
3	17	girl	2	2	2	2	1	2	1	2	3	3	2	2	2	3	3	3	3	2	5	6	6	6	6	5	5	4	5	5	5	6	3	3	3	3	3	3	3	4	4	4	3	3	3	3	4	3	3
3	16	girl	2	2	2	2	2	2	1	1	4	3	2	2	2	3	3	3	3	2	3	4	5	4	3	3	3	6	2	2	3	2	4	3	3	3	3	3	3	4	3	4	3	2	2	1	4	5	3
3	17	boy	2	2	2	2	2	2	2	3	3	3	2	2	2	4	4	3	3	2	1	6	1	4	3	1	4	7	1	1	6	1	3	3	3	3	3	3	3	4	2	3	2	4	3	5	4	3	2
3	16	girl	3	3	2	3	2	2	2	3	4	3	1	3	4	4	1	2	2	4	4	4	2	2	5	1	3	7	4	4	1	5	3	5	3	3	5	2	1	5	4	2	2	3	4	3	3	1	5
3	15	girl	4	2	3	2	2	2	2	3	3	3	2	3	3	3	3	3	3	3	5	5	5	5	5	5	5	5	5	5	5	5	5	3	3	3	4	2	4	4	4	3	3	2	2	2	3	3	2
3	17	girl	3	4	4	3	1	2	2	1	3	3	3	3	3	3	3	2	3	3	4	7	4	4	6	4	3	5	3	4	6	3	4	3	3	3	3	3	3	3	4	3	3	3	3	3	3	4	3
3	17	girl	3	3	3	2	2	2	2	3	3	2	3	3	4	3	4	3	2	3	5	6	6	5	5	4	4	5	4	6	7	3	3	3	3	3	2	3	2	3	4	3	4	3	4	3	3	4	4
3	17	boy	2	3	3	4	2	2	2	3	4	3	3	2	4	4	3	2	3	3	4	7	1	1	6	6	6	7	6	6	7	2	3	1	3	4	5	1	3	5	3	3	3	4	3	3	3	3	4
3	16	boy	3	2	3	4	2	3	2	2	2	2	2	2	2	2	2	2	2	2	3	6	5	5	6	7	5	5	4	4	6	6	3	3	3	3	5	3	3	5	3	3	3	4	4	4	3	3	3
3	17	boy	3	3	2	4	2	2	3	2	3	3	2	2	2	2	2	2	2	2	6	6	6	5	5	6	5	5	6	5	5	7	3	4	3	4	3	3	3	4	4	3	4	3	3	2	4	2	3
3	16	boy	3	3	4	4	2	2	2	2	2	2	1	2	2	3	2	3	4	2	4	3	6	5	3	7	4	3	4	6	6	1	4	4	3	4	5	3	5	5	3	3	3	5	4	1	5	5	3
3	18	girl	4	3	3	4	2	2	2	2	2	3	2	1	1	2	2	1	3	1	3	4	4	2	3	3	4	5	4	2	6	4	3	3	2	4	5	3	4	5	4	3	2	3	2	2	3	3	2
3	16	girl	3	4	4	4	2	2	2	2	2	2	2	2	2	2	2	2	2	2	4	6	6	4	7	6	4	6	4	4	7	5	4	3	3	3	4	3	3	4	4	3	4	5	3	2	3	3	3
3	16	girl	2	3	3	4	3	2	3	3	2	2	2	2	3	2	2	2	2	2	6	6	6	6	6	6	6	6	6	6	6	6	4	4	4	4	4	4	4	4	3	2	3	3	4	2	2	3	4
3	17	girl	4	3	3	5	2	1	3	2	3	2	2	2	2	2	2	2	2	2	1	6	5	2	6	6	2	5	4	2	4	4	4	4	3	3	3	3	3	4	4	3	3	2	3	3	3	4	3
3	17	boy	4	3	3	3	3	2	2	4	3	2	2	2	2	2	2	2	3	1	4	5	5	3	6	5	5	4	5	5	5	6	3	2	2	3	3	3	3	3	5	5	3	5	4	3	4	5	3
3	16	boy	4	3	3	4	3	2	3	2	3	2	2	2	2	3	3	2	2	2	6	6	6	4	6	6	5	6	6	4	6	4	4	3	3	3	4	3	4	4	4	4	3	3	3	3	3	3	3
3	16	boy	3	3	5	3	3	2	3	2	2	3	2	2	2	3	3	2	3	2	2	6	6	6	6	6	6	6	3	5	6	5	3	2	3	4	5	4	3	4	4	4	3	3	4	3	3	3	3
3	15	girl	4	3	3	3	2	3	3	3	3	3	2	2	3	2	3	3	3	2	5	5	6	5	5	5	5	5	5	5	5	5	3	3	3	4	3	3	3	4	4	4	3	5	4	4	3	3	3
3	15	girl	4	3	4	4	2	4	2	2	3	3	2	2	3	3	3	3	3	3	5	7	4	5	6	4	3	6	6	6	6	1	4	3	3	3	5	2	3	4	3	4	3	4	4	4	4	3	3
3	16	girl	4	3	4	4	2	2	2	4	2	3	1	3	3	4	4	4	4	4	6	5	3	6	4	1	5	6	5	6	6	2	3	2	5	3	4	2	2	5	3	3	2	3	2	1	5	4	4
3	17	girl	3	5	3	3	2	2	3	4	1	3	1	1	1	1	2	2	2	1	5	4	1	4	1	3	4	2	1	3	5	1	5	4	2	3	4	4	1	5	4	3	4	1	4	4	3	2	4
3	19	girl	3	3	3	5	2	3	4	2	2	2	2	2	2	2	2	1	1	1	4	5	4	4	5	7	4	4	7	7	6	7	4	3	4	3	4	3	4	4	5	3	4	3	3	3	4	3	3
3	15	girl	4	3	4	3	2	4	3	3	2	2	1	2	1	2	2	2	2	3	4	6	5	4	6	6	4	4	4	4	5	6	4	4	3	5	3	2	2	5	5	3	2	4	3	2	2	3	3
3	17	boy	2	2	3	4	2	3	2	2	2	2	1	2	2	3	2	2	2	2	3	4	4	4	5	5	4	4	4	3	5	4	3	3	3	4	3	4	3	4	3	3	3	3	3	4	3	4	3
3	17	girl	3	3	3	3	3	2	2	3	2	2	1	2	2	2	3	2	2	3	4	2	3	4	2	6	4	2	5	4	2	4	4	3	3	4	4	3	3	4	4	3	3	2	3	3	3	3	5
3	17	boy	4	3	4	3	2	3	2	2	3	3	2	1	2	2	2	2	2	2	5	4	5	5	5	7	5	5	6	3	6	6	3	3	3	3	2	3	4	4	3	4	3	3	3	4	4	2	3
3	17	girl	3	3	4	3	2	4	2	3	3	2	2	2	2	2	2	2	2	2	4	7	6	4	6	6	4	6	4	4	7	4	5	4	2	4	3	3	3	4	5	5	3	4	3	2	2	2	3
3	17	girl	3	4	3	3	3	3	2	3	3	2	2	2	2	2	3	2	2	2	1	7	3	3	6	4	1	4	4	1	6	4	5	3	3	3	4	2	3	3	4	3	3	3	4	3	4	5	3
3	16	girl	2	4	4	4	3	3	2	3	2	2	2	2	2	3	2	2	3	2	4	6	7	5	6	6	4	5	5	4	6	5	4	3	3	3	4	3	4	3	4	3	4	3	2	3	3	3	3
3	16	girl	4	4	5	2	2	4	2	2	3	3	1	1	1	3	1	3	4	3	2	2	2	3	2	3	5	2	2	3	2	2	2	3	3	4	4	4	4	4	4	4	4	3	3	3	3	3	4
3	17	girl	3	4	4	4	3	2	2	4	3	1	3	1	1	4	3	2	3	2	5	7	7	4	7	7	4	6	4	4	7	7	5	5	3	5	3	3	5	5	3	4	5	2	2	1	2	1	3
3	16	girl	5	4	4	5	2	2	2	3	2	2	2	4	2	2	3	2	2	2	6	6	5	6	6	4	5	5	5	5	3	3	3	4	3	4	4	3	3	3	3	3	3	3	3	3	4	3	3
3	16	girl	4	3	4	5	2	3	4	3	3	3	2	3	2	3	2	2	3	2	5	6	5	5	5	6	5	5	5	5	6	3	3	3	3	3	4	4	4	5	3	3	4	4	4	3	4	3	2
3	16	boy	3	2	3	3	2	2	2	2	4	1	2	3	3	2	2	3	3	3	5	6	6	6	7	6	6	6	5	5	7	5	3	1	4	3	5	3	3	4	5	3	4	4	4	4	4	3	3
3	16	girl	4	3	3	3	2	1	2	2	2	3	2	3	2	3	3	3	3	3	5	6	5	5	5	5	5	5	4	5	4	6	4	3	3	4	4	3	3	5	3	3	3	3	2	3	4	3	4
3	16	boy	4	3	3	3	2	1	2	2	3	3	2	3	3	3	3	2	3	3	6	6	6	4	6	5	4	6	4	4	7	6	3	4	3	4	4	3	3	5	4	4	3	4	3	2	4	4	3
3	16	girl	3	4	3	2	2	2	3	2	4	3	4	3	3	3	3	3	3	3	4	6	6	6	6	6	4	4	4	4	4	1	4	2	3	3	3	4	4	5	5	4	4	4	4	3	4	3	2
3	18	boy	4	3	3	2	2	2	2	3	3	2	2	2	2	2	2	2	2	2	5	7	7	5	7	7	6	6	6	5	6	6	4	3	3	3	3	4	4	3	4	3	5	3	4	3	4	3	3
3	16	boy	3	3	3	3	2	2	3	2	3	2	2	1	2	2	2	3	3	2	5	4	2	4	4	1	4	4	3	5	6	1	3	5	2	1	5	3	3	5	3	3	2	3	3	4	3	1	4
3	16	boy	4	3	2	3	2	3	2	2	3	2	1	2	2	2	3	3	3	2	6	5	3	4	5	4	3	3	2	4	5	4	3	5	3	3	4	3	3	5	3	3	3	3	3	3	3	3	3
3	17	boy	3	3	2	4	2	3	2	2	2	2	2	2	2	3	3	2	2	3	5	6	6	6	6	3	5	4	4	4	6	6	3	5	3	3	3	4	4	5	5	4	4	3	3	2	3	3	2
3	19	girl	3	3	3	3	2	2	3	2	3	2	1	1	2	3	2	1	2	1	7	6	7	7	6	6	7	6	6	7	6	6	4	5	3	3	4	4	4	5	3	3	3	3	4	3	4	3	3
3	17	girl	3	4	3	2	2	3	3	2	3	3	1	2	1	3	2	2	2	1	7	6	7	5	5	6	5	5	5	4	5	6	4	4	4	4	4	4	4	4	4	4	4	3	3	2	3	3	3
3	17	boy	3	2	3	4	2	3	3	2	2	2	2	2	2	2	2	2	2	2	6	6	6	6	6	5	6	6	6	6	6	6	4	3	3	4	3	3	3	3	4	4	4	4	4	3	3	3	3
3	18	girl	4	3	3	3	2	3	2	3	3	1	2	2	1	2	2	2	3	2	5	6	6	6	6	4	5	4	5	5	6	6	4	4	3	3	4	4	4	4	4	3	3	3	3	2	3	3	4
3	15	girl	3	3	2	4	2	3	3	3	2	2	2	2	2	2	3	2	2	2	7	7	7	7	7	7	6	5	6	6	7	7	3	1	3	4	4	3	3	3	5	3	3	3	3	3	3	5	3
3	17	girl	3	4	3	3	2	3	2	3	2	2	2	2	2	3	2	2	3	2	4	6	7	4	6	7	4	4	5	4	7	3	3	4	3	3	4	2	2	4	5	3	4	3	3	2	4	5	3
3	16	girl	3	3	4	4	2	2	4	3	2	3	2	2	2	2	4	2	2	2	5	6	7	6	6	7	6	5	7	6	4	7	4	4	3	3	3	3	4	4	3	4	3	4	3	3	3	3	3
3	15	girl	4	3	5	4	2	2	2	4	3	3	2	3	2	3	2	2	2	2	5	5	5	3	4	4	3	4	4	3	5	3	4	3	3	4	4	3	3	3	3	3	3	3	3	4	3	3	3
3	16	girl	3	3	4	4	3	4	3	2	3	2	1	3	2	3	3	2	3	2	6	6	6	6	5	5	5	5	6	6	6	2	3	2	3	4	4	3	5	5	4	3	3	2	3	2	5	4	3
3	18	girl	3	4	4	3	3	3	2	4	3	2	2	3	3	4	3	1	3	2	7	5	4	3	1	5	5	2	4	3	3	1	4	5	3	3	2	2	4	5	4	4	3	2	3	4	4	5	4
3	17	girl	3	4	4	5	2	2	3	3	3	3	2	2	3	3	3	3	3	3	6	6	6	6	6	6	5	4	4	4	6	3	3	2	3	3	3	3	5	5	5	5	2	3	4	3	5	3	3
3	17	girl	4	4	4	5	3	3	3	3	3	3	2	3	3	3	3	2	3	3	6	6	6	6	6	5	6	6	4	6	7	7	2	3	3	3	4	4	4	4	3	3	4	2	3	3	4	4	3
3	16	boy	4	4	4	5	2	3	2	5	3	3	3	3	3	3	3	3	2	3	5	4	7	5	4	4	5	4	4	5	5	6	5	5	4	4	3	3	3	3	4	4	4	3	3	4	2	3	3
3	17	girl	3	5	5	4	3	3	3	3	3	3	3	3	3	3	3	3	3	3	6	6	6	6	6	6	4	4	6	4	6	4	3	3	3	3	3	3	3	5	5	3	3	5	4	3	3	3	3
3	17	girl	4	3	5	5	2	3	4	3	3	2	2	3	3	4	4	3	3	3	5	7	7	5	7	6	6	6	5	4	7	6	4	3	4	3	4	2	2	2	4	3	3	4	3	5	4	3	3
3	15	girl	5	5	5	5	2	4	3	3	4	4	4	4	4	4	4	4	4	2	7	7	7	5	6	4	4	6	6	6	5	6	4	4	3	3	3	3	3	3	2	2	3	2	3	3	4	3	4
3	16	girl	5	5	5	5	4	2	3	3	2	3	1	1	1	1	1	1	1	1	5	6	3	2	6	4	4	4	4	2	5	2	4	4	3	3	3	3	4	5	4	3	4	2	4	3	4	3	4
3	17	boy	3	4	4	3	3	3	3	3	2	1	1	2	2	1	2	2	2	2	4	6	3	4	3	4	5	5	6	5	4	2	2	3	4	4	3	2	1	3	4	4	4	5	5	4	5	4	2
3	18	girl	2	4	3	5	3	3	4	2	2	2	2	2	2	2	2	2	2	2	4	6	3	5	5	6	4	5	4	4	5	4	4	5	4	2	4	2	5	5	3	2	2	4	3	4	4	4	3
3	16	girl	4	4	4	4	2	2	3	3	2	2	1	2	2	2	2	2	3	2	5	6	6	6	5	6	5	4	5	5	4	4	4	2	3	3	3	3	3	3	5	4	4	3	4	2	5	5	4
3	16	boy	4	4	5	4	2	2	4	4	2	2	2	2	2	2	2	2	2	2	4	6	6	4	5	5	4	4	4	4	7	5	3	4	3	3	5	3	4	4	3	3	3	4	3	3	2	3	3
3	16	girl	2	3	4	3	2	2	2	2	2	2	2	2	3	2	2	2	2	2	5	6	6	6	6	6	6	6	6	6	6	6	4	3	3	3	3	3	5	3	4	3	3	3	3	3	3	5	3
3	16	boy	2	3	3	3	2	3	2	2	3	2	2	2	2	2	2	3	2	2	5	6	7	5	6	7	5	6	5	5	7	7	4	3	2	3	3	4	3	4	4	3	2	4	2	2	4	4	4
3	16	girl	2	3	2	4	2	2	2	4	3	2	2	2	2	2	2	2	3	2	5	7	6	4	6	5	5	6	6	5	6	6	3	2	3	3	3	3	3	5	5	4	4	3	3	2	4	4	3
3	16	girl	3	3	3	4	2	2	2	3	2	2	1	3	3	3	2	1	3	2	4	6	4	5	4	4	4	6	4	4	4	1	3	5	3	3	3	3	3	3	3	3	2	3	3	1	3	2	3
3	17	girl	3	2	3	5	2	2	2	3	3	2	1	2	1	3	3	2	3	2	6	6	6	5	5	5	5	4	4	5	6	5	3	3	3	4	3	2	3	3	4	5	5	3	3	2	5	5	4
3	16	girl	3	3	3	4	3	2	3	2	2	2	2	2	2	2	2	2	3	3	6	6	6	6	6	6	6	6	6	6	6	6	4	4	3	4	4	4	4	4	4	4	2	2	4	3	2	4	2
3	17	girl	2	2	4	5	2	2	3	3	3	2	1	1	2	3	2	4	4	1	4	3	6	3	3	7	3	4	7	3	4	3	3	4	3	2	5	4	2	5	4	2	2	4	4	2	3	5	4
3	16	boy	4	4	4	3	2	2	2	3	3	3	2	2	2	2	3	2	2	2	5	6	6	5	5	5	5	5	5	5	6	5	3	3	3	4	4	3	4	4	4	4	3	4	3	2	3	4	3
3	16	girl	4	5	3	3	2	3	2	2	3	2	2	2	1	3	2	3	3	3	5	6	3	4	6	6	4	5	6	3	7	2	4	2	3	3	3	3	4	4	4	3	4	4	3	2	4	4	2
3	16	girl	2	4	5	4	2	2	2	4	3	3	3	2	2	3	2	3	3	2	5	4	7	4	7	7	4	5	4	4	7	7	5	5	3	3	3	3	3	3	3	3	3	3	3	3	3	3	3
3	16	boy	5	3	3	4	2	2	2	4	3	2	2	3	3	2	3	3	3	2	5	6	5	5	6	5	5	4	5	5	4	5	4	4	3	3	3	2	3	3	4	3	3	4	4	3	3	4	3
3	16	girl	3	4	4	4	2	2	3	3	3	3	3	2	2	2	3	3	3	2	4	5	5	4	4	5	5	3	3	4	5	5	3	3	3	3	4	3	4	5	4	4	4	4	4	1	4	1	3
3	16	boy	4	3	4	4	3	2	2	3	3	2	2	3	2	3	3	3	3	3	6	7	5	6	7	5	6	6	6	5	6	6	4	2	3	4	4	4	4	4	4	3	4	4	4	3	3	4	4
3	17	boy	3	4	4	5	3	3	2	2	3	2	3	3	3	3	2	3	3	2	4	6	5	3	6	6	2	6	4	1	6	5	4	4	4	4	4	3	3	4	4	4	4	2	3	3	4	3	4
3	17	girl	3	4	4	5	2	2	4	4	3	2	1	2	3	4	4	3	3	3	4	7	3	4	6	7	4	4	4	4	7	7	3	3	4	3	5	3	3	3	3	3	3	4	3	3	3	3	3
3	17	boy	3	3	5	5	3	4	3	3	2	2	3	3	3	3	3	3	3	3	5	7	2	5	6	5	5	5	3	4	5	5	3	3	4	3	5	3	4	4	3	3	2	3	2	3	3	3	3
3	17	girl	4	4	4	4	4	3	2	4	3	3	3	3	3	3	3	3	3	3	6	6	5	5	6	6	6	4	5	5	6	4	3	3	3	3	3	4	3	4	4	3	4	3	3	2	4	4	3
3	16	boy	4	5	5	5	4	3	3	4	3	2	2	3	3	4	3	3	3	4	6	7	6	7	7	6	7	6	6	6	6	6	3	2	3	3	3	4	4	3	3	3	3	3	3	3	4	4	3
3	17	boy	5	5	5	5	4	3	4	4	2	2	2	2	2	2	2	3	3	2	4	6	6	4	6	4	4	5	4	4	6	6	4	3	3	3	5	3	3	5	3	3	3	4	3	3	3	5	3
3	18	boy	3	3	2	3	2	2	2	3	3	2	3	2	2	3	2	2	2	2	5	6	6	5	5	6	4	3	5	5	6	4	3	3	3	5	4	3	2	5	4	3	4	5	4	1	4	3	2
3	16	boy	2	4	3	3	2	2	3	2	2	3	3	3	3	3	2	2	3	3	6	5	7	6	5	7	6	6	4	6	6	7	3	3	4	4	5	4	3	3	3	3	3	4	3	4	3	5	3
3	17	boy	2	3	4	3	3	2	2	2	4	4	3	3	1	3	4	4	4	4	7	7	7	7	7	7	7	7	7	7	7	7	5	5	3	1	5	3	3	3	5	3	5	3	3	3	3	3	3
3	16	boy	3	3	3	3	3	2	2	2	1	3	1	2	2	2	2	2	2	1	5	6	1	2	5	1	1	6	2	2	4	1	4	3	3	3	4	4	2	3	4	3	5	3	3	2	4	5	3
3	17	boy	2	3	3	4	2	2	3	2	2	2	2	2	2	3	2	2	2	2	5	6	6	5	6	6	5	5	5	5	6	6	3	3	3	4	4	4	4	3	3	3	4	3	3	3	4	4	3
3	15	girl	3	3	2	4	2	3	2	2	3	2	2	2	2	2	2	2	2	2	5	6	5	4	5	5	5	5	5	5	5	5	4	3	3	4	4	3	3	4	4	4	3	5	4	3	3	3	3
3	15	girl	2	3	3	3	3	2	2	2	2	2	1	2	2	3	3	2	3	2	4	6	5	3	6	6	2	6	5	2	7	6	4	5	3	3	2	3	3	5	4	3	3	4	4	3	3	4	4
3	15	girl	3	2	4	3	2	3	2	2	2	2	2	3	2	1	3	2	3	2	5	5	5	5	5	7	5	4	5	3	5	4	3	4	3	2	5	3	5	2	3	2	3	2	4	1	5	5	4
3	16	boy	3	2	3	4	2	2	3	2	2	3	1	1	1	3	3	3	4	2	6	7	6	6	7	6	6	5	5	6	4	7	3	5	3	4	5	3	5	5	4	3	2	5	3	1	1	2	4
3	18	girl	3	2	4	3	2	2	2	3	2	2	3	3	2	3	3	3	3	3	4	4	3	2	2	4	3	2	3	2	4	5	3	4	3	3	3	3	4	5	4	4	3	3	4	2	4	3	3
3	16	boy	4	3	2	3	2	2	2	3	3	3	2	2	2	3	3	3	3	3	6	7	7	6	7	7	6	6	7	6	7	7	4	3	3	3	3	3	3	5	4	4	4	3	3	3	4	4	3
3	16	boy	3	3	2	4	2	1	3	3	3	2	2	3	3	3	3	3	3	3	5	5	6	5	6	6	6	4	4	5	5	4	4	4	3	4	3	4	4	5	5	4	3	2	3	3	3	3	3
3	16	boy	3	2	4	3	2	2	3	2	2	3	3	3	3	3	3	3	3	3	5	6	5	5	6	6	6	6	5	5	6	5	5	5	3	4	3	3	3	4	2	3	3	4	3	3	3	3	3
3	16	boy	3	3	3	3	2	3	2	2	3	3	3	3	2	3	3	3	3	3	5	6	5	5	6	5	5	6	5	6	6	5	3	2	4	3	3	4	4	3	5	3	4	3	4	3	4	4	3
3	17	boy	3	3	3	3	2	2	3	2	3	3	3	3	3	3	3	3	3	3	4	7	7	4	7	5	4	7	4	4	7	4	3	4	3	4	4	4	4	4	5	4	4	1	3	3	4	3	3
3	17	girl	3	3	3	3	3	2	2	2	3	3	2	2	1	2	2	1	2	1	6	3	6	6	3	7	6	3	5	5	3	3	3	2	2	3	5	4	5	5	4	3	3	1	3	2	4	5	1
3	17	boy	3	3	3	3	3	2	3	3	2	2	2	2	2	2	2	2	2	2	5	6	6	5	5	5	5	5	6	6	6	5	4	4	4	4	4	3	4	4	3	4	3	3	3	3	3	3	3
3	17	boy	3	4	4	4	3	2	2	2	3	1	2	1	1	2	2	3	3	2	4	6	5	5	6	3	4	5	3	3	6	4	4	5	3	3	4	4	3	4	2	3	3	5	3	2	4	4	3
3	18	girl	3	4	4	2	2	2	4	3	2	2	2	2	3	2	2	2	3	1	3	6	1	5	4	5	4	4	4	4	4	2	4	3	3	4	4	3	4	5	3	3	3	5	4	5	3	3	3
3	17	girl	3	4	4	4	3	2	2	2	3	3	2	2	2	2	2	2	2	2	6	7	7	6	7	7	6	6	7	6	7	7	4	3	3	3	3	3	4	5	5	3	3	4	3	3	5	5	3
3	16	boy	3	3	4	5	3	3	2	2	2	3	3	2	2	2	3	2	2	2	4	7	5	4	6	5	4	5	5	4	6	5	3	4	3	4	4	2	3	4	4	3	3	4	3	2	3	4	2
3	16	boy	3	4	3	3	3	4	3	2	2	3	2	3	2	2	3	2	3	2	4	4	6	4	4	5	5	2	3	2	4	1	2	5	4	2	4	4	1	3	5	4	1	3	4	4	2	1	5
3	17	girl	4	3	3	3	3	2	3	4	3	2	2	2	3	3	2	2	3	2	5	6	6	5	6	6	4	6	6	3	5	3	4	4	3	3	4	2	3	5	3	2	3	4	4	3	3	1	4
3	16	boy	3	4	4	4	3	2	2	3	3	3	2	2	2	2	2	3	3	2	5	6	6	5	6	6	4	5	4	4	4	2	4	5	3	4	4	3	3	5	4	3	2	4	3	2	3	3	3
3	17	boy	3	3	4	3	3	3	3	3	3	3	3	2	2	3	2	2	2	2	5	6	6	6	6	6	6	6	6	6	6	6	4	4	3	3	4	3	3	4	4	3	3	3	3	3	3	3	4
3	17	girl	3	3	3	3	2	4	2	3	3	3	2	3	3	3	3	2	2	2	6	1	6	5	5	5	5	4	6	5	5	7	4	4	4	4	4	3	3	4	4	3	3	3	4	2	4	4	4
3	16	girl	3	4	5	3	2	2	2	3	3	3	3	3	3	2	3	2	3	2	6	7	5	5	5	5	5	5	4	5	5	4	3	3	3	4	4	3	4	4	3	3	3	2	2	5	3	3	4
3	17	girl	2	4	3	4	2	3	4	2	3	3	2	2	3	3	4	3	2	2	4	5	2	1	5	5	2	7	4	2	6	1	3	4	3	3	4	2	2	2	4	3	4	2	4	5	3	4	4
3	17	boy	3	5	4	3	2	2	2	3	3	2	2	2	2	4	3	3	3	3	6	5	6	6	5	6	6	5	6	6	6	6	2	5	2	4	4	4	3	5	3	4	3	4	3	2	4	2	4
3	16	girl	5	4	3	3	3	2	2	3	4	3	2	2	2	4	3	3	3	2	6	6	6	5	6	6	5	6	5	5	6	4	4	3	4	4	4	2	4	4	2	3	2	5	3	2	4	3	3
3	16	boy	3	4	3	3	3	3	3	3	2	3	1	3	2	3	4	3	4	3	5	6	4	5	6	3	5	4	4	4	5	1	4	5	3	4	3	2	5	4	2	3	3	3	3	3	5	4	3
3	16	girl	3	2	2	3	3	2	2	2	1	3	3	3	3	3	3	3	3	3	6	4	4	4	4	4	4	4	4	4	4	4	3	4	3	3	4	4	3	3	4	3	3	3	2	2	4	5	3
3	16	girl	4	2	2	4	2	2	3	2	3	3	3	4	3	3	3	3	3	3	7	7	6	5	6	5	5	5	5	5	5	5	4	4	4	4	3	4	4	4	4	4	4	3	4	3	4	3	3
3	17	boy	2	3	3	4	2	2	3	2	3	3	3	4	2	2	3	4	4	4	5	6	4	4	6	5	4	4	4	4	5	1	4	2	4	3	5	3	3	5	3	3	3	5	3	3	3	4	4
3	16	boy	2	4	4	2	2	3	2	2	2	2	1	1	2	2	2	2	3	1	4	6	2	4	6	1	4	6	1	4	7	1	4	5	2	4	3	3	2	5	4	4	4	4	3	3	3	3	5
3	16	boy	2	3	4	4	2	2	2	3	2	2	2	2	2	2	3	2	2	2	5	6	7	5	6	6	6	5	5	5	7	7	4	3	3	4	4	3	2	5	4	3	4	4	3	3	3	3	4
3	18	girl	3	4	3	3	3	2	2	2	3	2	1	1	1	3	2	2	2	2	6	5	5	4	5	5	4	4	5	4	5	5	4	3	3	3	4	3	2	4	4	2	4	4	3	2	4	4	4
3	17	girl	3	4	4	2	2	2	2	3	3	2	2	2	2	2	2	2	2	2	5	6	6	6	6	6	5	5	5	5	6	6	4	3	3	4	4	4	4	4	4	3	4	3	3	2	4	3	4
3	17	boy	3	3	3	3	3	3	2	2	2	1	2	3	2	2	2	3	3	3	5	4	4	5	4	5	5	4	4	4	4	4	3	2	3	3	3	3	3	3	3	3	5	5	5	1	2	5	4
3	16	girl	3	3	3	4	3	2	2	2	3	3	2	2	2	1	3	2	3	2	6	6	6	6	6	7	6	6	6	6	6	6	3	3	3	4	3	2	3	5	5	4	4	4	3	3	3	3	3
3	17	girl	3	3	3	3	2	2	3	3	2	2	3	3	2	2	3	2	2	2	5	7	7	4	4	6	4	4	6	4	6	6	4	3	3	4	4	3	4	4	4	3	3	4	4	2	3	3	4
3	16	girl	2	4	5	2	2	2	2	3	2	3	2	3	2	3	2	2	2	3	5	6	5	5	6	6	6	6	5	5	5	6	4	3	3	4	3	3	3	3	4	4	4	3	4	3	3	3	3
3	17	girl	3	3	4	3	3	2	2	2	3	4	2	2	2	3	2	2	3	1	5	4	6	6	5	6	4	6	5	4	7	7	4	4	3	2	3	3	5	5	3	3	4	4	3	5	4	3	2
3	17	boy	2	4	4	4	2	3	2	2	3	3	2	3	2	3	3	2	2	2	6	6	6	5	5	5	4	4	4	3	3	3	4	3	3	3	3	4	3	5	4	4	4	4	4	3	4	3	3
3	16	girl	4	4	2	3	2	3	2	3	3	3	2	3	2	2	2	2	3	3	4	6	6	5	6	6	3	6	4	6	6	5	5	3	3	3	5	3	4	3	4	3	4	3	4	3	4	5	3
3	17	girl	3	4	4	3	2	3	2	2	3	2	3	2	2	3	3	3	3	3	5	7	5	5	6	5	5	4	3	5	4	5	4	3	3	3	4	3	3	5	4	3	4	4	4	2	4	4	4
3	18	girl	3	3	4	3	3	2	3	4	4	3	2	3	3	3	2	3	3	3	4	7	6	6	5	3	4	7	4	5	6	4	3	1	3	3	5	1	1	5	5	4	4	1	4	3	3	5	5
3	16	girl	3	3	3	3	2	2	2	3	3	3	3	3	4	3	3	2	3	2	5	5	7	5	5	7	6	7	6	6	7	7	4	5	3	4	2	3	3	4	4	4	4	4	4	3	4	5	5
3	16	girl	3	4	3	4	2	2	2	2	3	3	3	3	3	3	3	3	3	3	6	6	6	6	6	6	6	6	6	6	6	6	4	3	4	3	4	4	4	4	2	3	3	4	4	4	3	4	4
3	16	boy	3	3	3	3	3	3	2	2	3	4	3	3	3	3	4	3	3	3	5	7	4	6	6	1	6	6	3	4	6	6	4	5	3	3	4	2	3	4	3	4	4	3	2	5	4	3	3
3	18	girl	3	3	5	3	2	2	2	2	3	3	3	3	3	3	3	4	4	3	6	6	6	6	6	6	6	6	7	6	5	7	4	3	4	3	3	3	4	4	4	3	4	3	3	2	4	5	3
3	16	girl	2	4	3	3	2	3	3	3	2	1	1	1	2	2	2	2	2	2	3	7	7	7	7	7	7	7	7	4	7	1	4	2	2	4	4	4	3	3	3	2	2	4	4	4	4	4	3
3	16	girl	3	4	3	4	2	2	2	3	2	2	2	2	2	2	2	2	2	2	4	6	4	4	5	4	4	6	4	4	5	3	4	5	4	4	4	3	4	4	3	3	3	3	3	2	4	5	4
3	16	girl	5	4	5	3	2	2	3	3	2	2	2	2	3	2	2	2	2	2	4	6	4	4	6	7	4	4	4	4	6	4	4	5	3	3	3	3	3	5	4	4	4	3	4	3	4	3	3
3	17	girl	4	4	3	5	3	3	2	2	3	2	2	2	2	3	1	2	2	2	3	7	6	3	7	7	3	6	5	3	7	5	4	5	2	3	4	3	3	4	3	4	3	3	3	3	3	5	3
3	17	girl	4	4	4	4	3	3	3	3	3	2	2	2	2	3	3	2	2	2	6	6	6	6	6	6	6	6	6	6	6	5	3	3	3	4	3	3	3	3	4	4	3	3	3	3	4	4	3
3	16	girl	4	4	4	4	3	3	3	3	3	3	2	2	2	3	3	2	2	2	4	7	6	4	6	7	4	5	5	4	7	6	4	5	3	4	2	4	3	5	5	4	3	2	3	2	3	5	3
3	18	girl	4	4	4	4	4	2	3	3	2	2	2	4	3	2	3	1	3	2	3	3	7	3	4	5	6	6	5	5	4	6	3	5	3	5	5	4	3	2	3	3	4	2	3	5	4	3	3
3	18	boy	4	3	4	4	4	2	2	4	3	2	2	2	2	3	3	2	3	2	4	6	6	4	6	6	4	6	5	4	6	6	3	3	3	4	4	3	4	4	4	4	4	4	4	3	4	4	3
3	16	girl	3	3	5	4	3	2	3	4	3	2	2	3	2	3	3	2	3	2	7	7	6	7	7	5	7	7	4	6	7	4	3	3	3	3	3	3	3	5	5	4	4	4	3	2	4	5	4
3	18	girl	2	4	3	3	2	3	2	2	3	2	2	1	3	3	3	4	3	2	5	6	3	5	6	4	4	4	4	4	5	2	5	4	3	2	3	3	3	4	4	3	5	4	4	2	2	2	5
3	17	girl	2	3	3	4	2	3	2	2	3	2	2	2	3	3	2	3	3	3	4	6	3	2	6	6	3	6	5	2	6	3	3	3	3	4	4	3	5	4	4	3	2	2	2	2	2	4	4
3	16	girl	2	2	4	4	2	3	2	2	3	3	2	2	2	2	3	3	3	3	5	6	6	3	6	6	6	6	6	5	6	6	3	3	3	4	4	4	4	4	5	3	4	4	4	3	3	3	4
3	16	girl	3	3	4	4	2	2	2	2	3	3	2	3	2	3	3	3	2	2	4	6	1	5	6	1	5	5	1	1	5	1	4	5	3	3	4	3	3	3	3	4	3	3	4	2	3	4	3
3	16	girl	3	3	3	3	3	2	3	3	3	3	3	2	2	3	3	2	3	3	5	6	6	5	6	7	5	5	6	6	6	7	4	4	3	3	3	3	4	4	4	4	4	3	4	3	4	3	3
3	16	boy	4	4	3	3	3	2	2	2	3	3	2	3	3	3	3	3	3	2	6	5	5	5	3	4	4	6	6	5	6	5	4	5	3	3	4	3	3	4	3	3	3	2	4	4	3	4	4
3	16	girl	4	4	5	4	3	2	2	2	2	3	3	3	3	3	3	2	3	3	6	6	5	6	6	6	6	6	4	6	6	4	4	3	3	3	3	3	4	4	4	3	4	4	3	2	4	3	3
3	17	girl	3	4	4	4	3	4	2	3	3	3	3	3	3	3	3	3	3	2	6	5	5	5	5	6	6	4	4	6	5	6	3	1	4	4	5	3	3	5	3	4	3	5	4	1	3	4	4
3	16	boy	4	4	3	4	3	3	3	3	2	2	3	2	3	3	3	4	4	3	6	4	7	7	4	3	7	1	1	7	3	7	4	2	4	1	2	3	5	5	3	3	5	4	4	2	5	5	5
3	16	boy	3	4	3	5	3	4	2	3	4	3	2	3	3	4	4	2	3	2	6	6	6	6	6	6	6	6	6	6	6	6	3	5	3	4	4	2	2	5	3	3	4	4	3	3	3	4	4
3	17	boy	2	2	4	4	2	2	3	2	3	1	1	2	2	3	2	2	3	2	4	7	7	4	7	6	4	6	6	4	7	4	3	2	3	3	3	3	3	5	5	3	5	5	3	2	5	4	3
3	16	boy	4	3	3	2	2	3	2	2	2	2	2	3	2	2	2	2	2	2	6	6	6	6	6	5	6	6	6	6	6	6	4	3	3	4	4	4	4	4	4	3	4	4	4	3	4	3	2
3	17	boy	3	2	4	3	3	2	2	2	3	2	2	2	2	2	3	2	3	2	6	6	6	6	6	5	6	4	5	6	6	6	4	5	3	3	4	2	3	4	4	3	4	3	4	2	3	4	3
3	17	boy	3	3	4	5	2	2	2	2	4	2	4	4	3	4	4	4	4	3	7	7	7	7	7	7	7	7	7	7	7	7	4	1	4	5	4	5	4	4	5	5	5	2	4	5	4	1	4
3	16	girl	3	3	2	4	2	2	2	4	2	2	2	2	2	2	2	2	2	2	5	7	6	5	5	7	6	5	7	7	7	4	4	2	3	2	4	4	3	5	4	5	2	3	5	2	5	5	3
3	18	boy	3	3	4	4	2	2	2	2	2	2	2	2	2	2	2	2	3	1	7	6	6	4	5	5	4	5	6	6	6	4	5	3	3	4	4	3	3	4	4	3	5	4	3	2	5	4	4
3	18	girl	3	3	3	3	3	2	3	3	2	2	1	2	2	2	2	3	3	2	4	7	2	2	7	3	4	6	1	4	6	1	5	3	3	3	5	5	3	5	4	3	3	1	5	3	5	5	5
3	16	boy	4	2	3	5	2	2	3	2	2	2	2	2	2	2	2	2	3	2	5	4	6	5	5	5	5	5	5	5	6	6	4	4	3	5	5	3	4	4	5	3	3	3	3	3	3	3	3
3	17	girl	4	5	5	3	3	2	2	2	2	3	1	2	2	2	3	2	3	2	5	6	6	5	6	4	4	6	5	5	6	5	4	3	3	4	4	3	3	3	4	3	3	3	3	3	4	5	4
3	18	girl	3	4	4	4	3	4	3	2	2	2	2	2	2	3	3	2	3	2	5	6	5	5	6	4	5	5	4	5	6	6	4	5	3	4	4	3	3	5	4	3	3	5	4	3	3	3	2
3	17	boy	4	3	5	3	2	2	4	4	3	2	2	2	3	3	2	3	3	2	4	5	5	4	5	4	4	6	5	5	6	4	4	4	2	4	3	3	3	4	4	3	4	3	3	3	4	4	4
3	16	boy	3	4	4	4	4	3	2	3	3	3	2	3	2	2	3	3	3	2	5	7	5	5	6	5	5	5	4	5	6	6	4	4	3	4	5	2	5	4	3	3	3	3	2	4	3	3	4
3	16	girl	3	5	4	4	3	3	3	3	3	2	2	3	2	3	3	3	3	3	5	6	5	5	6	5	5	6	5	5	6	4	3	3	3	3	3	4	3	4	5	3	4	4	3	4	4	4	4
3	16	boy	3	3	5	5	2	3	3	4	2	3	2	3	3	1	3	4	4	3	6	7	7	7	7	7	5	4	7	7	6	4	2	2	4	4	3	3	4	3	4	4	4	4	4	4	4	4	4
3	16	girl	5	5	5	5	3	3	4	5	3	3	2	3	3	3	3	3	3	3	5	7	6	6	7	6	6	4	6	6	7	6	3	3	4	4	4	4	4	4	4	4	3	4	4	3	3	4	3
3	15	girl	5	5	5	5	3	4	4	4	3	3	3	3	3	3	2	3	3	3	5	4	6	4	4	7	4	4	5	4	5	4	4	3	4	3	5	5	4	5	4	3	2	5	4	1	4	4	2
3	17	boy	4	4	4	3	4	2	3	3	3	3	3	3	3	3	3	3	3	3	6	6	6	6	6	6	6	6	6	6	6	6	4	4	2	4	2	3	2	3	3	4	3	3	4	4	4	4	3
3	16	boy	4	3	4	4	3	2	3	4	4	3	2	3	3	3	3	4	4	2	7	6	6	7	5	7	7	4	3	7	3	6	3	3	4	3	4	3	2	2	5	4	4	5	3	2	3	4	2
3	16	girl	3	5	4	4	3	4	2	3	2	2	2	2	2	2	2	2	2	2	5	7	6	7	6	7	6	6	4	6	6	3	4	5	3	3	5	5	3	5	4	3	3	3	3	3	3	3	3
3	16	boy	3	3	3	3	3	3	2	2	3	2	2	2	2	2	2	2	2	2	6	5	6	6	5	5	6	5	5	5	6	6	3	3	3	3	5	3	3	4	5	3	5	3	3	3	3	3	3
3	16	girl	4	3	3	4	2	2	2	2	3	3	1	2	3	2	1	2	3	1	4	4	7	4	4	7	4	4	5	4	6	5	3	3	3	4	4	2	3	5	5	3	2	4	3	4	2	3	4
3	17	girl	3	3	3	3	2	3	3	2	2	2	1	2	2	3	3	1	3	2	4	6	6	4	5	4	4	5	4	4	5	5	3	1	3	2	4	5	5	5	3	3	4	4	3	3	5	5	3
3	18	boy	3	4	3	4	2	2	2	2	2	3	2	2	2	2	2	2	2	2	5	6	6	5	6	5	5	5	4	5	5	6	4	5	4	3	4	3	3	3	3	4	4	3	3	3	4	4	3
3	17	boy	2	3	3	4	2	3	3	3	2	2	2	2	2	1	3	2	3	3	1	7	6	2	6	6	2	6	6	5	6	6	4	3	2	3	4	2	4	2	4	4	4	3	3	4	5	5	5
3	15	girl	3	5	3	3	3	2	2	2	3	2	2	2	2	2	2	2	3	2	4	6	5	5	5	6	4	6	5	4	6	7	4	4	3	4	4	3	4	3	5	3	4	4	3	3	3	4	3
3	17	girl	4	2	3	4	3	2	2	3	3	2	2	2	2	2	2	2	3	2	5	6	5	4	5	4	4	5	4	4	6	5	4	3	3	4	4	4	3	5	4	3	3	4	3	4	3	3	3
3	16	girl	3	3	3	4	3	3	2	2	3	2	3	2	2	2	3	2	2	1	6	6	3	5	6	7	6	5	6	6	5	7	4	4	4	4	5	3	4	4	4	4	3	4	4	2	3	3	4
3	18	girl	3	3	3	4	2	3	2	4	3	3	2	2	2	3	2	2	2	2	6	6	7	6	5	6	5	5	6	5	6	7	4	4	3	3	3	3	3	5	4	4	3	3	3	4	3	4	3
3	16	boy	3	4	4	2	3	2	2	4	3	2	2	3	2	2	3	2	2	2	6	4	3	6	4	7	6	6	6	5	6	4	4	5	3	3	3	3	2	4	4	3	4	4	4	2	4	4	3
3	17	boy	3	4	4	4	3	2	2	3	2	2	1	2	2	2	3	3	4	3	4	6	5	3	5	7	5	4	4	3	7	1	3	5	3	4	5	2	3	5	5	2	3	4	3	2	3	1	5
3	16	boy	3	4	3	4	2	2	4	3	3	3	2	2	2	3	3	2	2	2	4	7	6	4	6	4	4	5	5	4	5	5	4	4	3	4	4	3	4	4	3	3	3	4	4	3	4	4	3
3	16	boy	3	4	3	4	3	2	3	4	3	4	3	2	2	3	2	2	3	2	6	6	6	6	5	6	6	6	5	6	6	4	3	5	3	3	4	3	3	5	4	4	3	3	3	3	4	4	5
3	16	girl	3	5	4	4	2	3	4	2	3	2	2	3	3	4	3	2	3	2	6	6	4	5	5	4	5	6	4	5	6	4	5	4	3	4	5	4	3	3	3	4	2	4	3	3	4	5	3
3	16	girl	4	4	3	5	3	3	3	3	3	3	2	3	3	2	3	3	3	2	4	6	7	4	7	4	4	7	5	5	6	5	4	4	4	3	2	2	2	5	4	4	3	4	4	5	4	3	3
3	18	boy	3	4	4	5	4	2	3	3	4	1	1	3	3	3	3	3	3	3	6	6	7	6	7	6	6	6	6	6	5	6	4	2	4	3	4	4	4	4	3	4	4	3	3	4	3	3	4
3	15	boy	3	5	4	4	2	4	2	4	3	4	2	3	2	3	3	2	3	3	5	6	6	6	6	5	6	5	5	6	4	6	4	3	4	3	5	4	4	4	3	3	3	3	3	4	3	4	3
3	16	girl	4	4	4	4	3	3	3	3	3	3	2	3	3	3	3	3	3	3	5	7	6	6	6	6	6	7	6	6	6	6	3	3	3	4	4	3	3	3	5	3	4	4	3	4	4	4	3
3	15	girl	4	4	3	4	3	3	3	3	3	3	3	3	2	3	3	3	3	3	6	6	6	6	6	6	6	6	4	4	6	4	3	3	3	3	3	3	4	4	5	3	5	3	4	3	4	3	3
3	16	girl	5	5	5	5	5	3	4	3	3	3	2	3	3	3	3	3	3	3	5	7	7	1	6	2	1	6	4	1	7	1	5	5	3	4	4	3	4	4	4	4	4	4	3	2	3	3	3
3	16	boy	5	5	5	5	3	5	4	3	3	3	3	3	2	3	3	3	3	3	6	7	5	6	7	6	6	6	6	6	7	6	4	3	4	4	4	4	4	3	4	3	4	3	4	4	3	3	4
3	17	boy	5	5	5	5	4	3	3	5	3	2	3	3	3	3	3	3	3	3	6	7	6	6	6	6	6	6	6	6	6	4	4	4	3	3	4	3	4	3	4	3	3	4	4	4	3	4	3
3	16	boy	4	5	4	3	3	3	3	3	3	3	3	3	3	4	3	3	3	2	6	7	6	6	6	5	4	6	6	6	6	4	5	1	3	4	4	4	5	4	5	3	5	3	5	3	5	3	3
3	16	boy	3	5	3	5	3	3	3	3	3	3	3	3	3	3	3	3	3	3	4	6	6	4	6	6	6	6	6	4	6	6	3	4	3	4	3	3	2	4	4	4	4	4	4	4	3	4	4
3	17	boy	4	4	4	4	4	2	3	3	3	3	3	4	3	3	4	3	3	3	5	7	6	5	7	6	5	5	6	5	7	6	4	4	4	4	4	3	3	4	3	3	4	4	4	3	3	4	3
3	16	boy	3	3	2	3	2	2	1	3	4	3	3	2	3	2	4	4	4	4	5	3	5	5	6	7	1	6	6	6	7	7	4	3	4	4	1	4	4	4	4	3	3	3	4	3	4	4	3
3	16	girl	3	2	3	3	2	2	2	2	3	2	2	3	2	2	2	2	2	2	5	5	5	5	4	6	5	4	5	4	5	6	4	3	3	4	4	3	4	5	3	3	3	4	4	3	3	3	3
3	17	boy	3	3	3	3	2	2	2	1	3	3	2	2	2	3	2	3	3	2	5	6	6	5	5	5	5	5	4	5	7	6	4	4	3	3	4	3	4	5	5	3	4	3	3	4	3	2	4
3	17	boy	3	3	3	3	3	2	2	2	3	3	2	3	3	3	3	2	3	3	6	6	6	5	6	5	5	5	5	6	6	5	4	3	4	4	4	3	3	4	4	3	3	3	4	4	3	4	3
3	17	boy	3	3	3	3	3	2	2	2	3	3	3	3	3	3	3	2	3	3	5	6	7	6	6	6	6	3	6	5	6	7	4	2	4	3	4	3	4	5	3	3	3	4	4	3	4	3	2
3	17	girl	4	2	3	3	2	3	2	2	3	2	1	2	2	2	2	1	2	1	4	5	6	6	5	6	5	6	5	4	6	6	4	3	3	3	4	2	4	5	4	3	4	3	3	3	4	5	4
3	15	girl	3	4	3	3	2	2	2	2	2	2	1	3	2	3	2	3	3	2	5	6	7	6	6	7	6	6	7	6	6	7	4	3	3	3	4	3	4	4	3	3	3	3	3	4	4	5	3
3	18	girl	3	2	3	4	3	2	2	2	3	2	3	3	3	2	2	2	3	2	6	6	7	6	6	6	5	4	6	5	6	6	5	4	3	3	4	4	3	5	4	4	4	3	3	3	3	4	3
3	16	girl	1	4	4	4	2	2	2	4	3	3	2	2	2	2	3	3	4	3	4	6	5	4	5	4	5	4	4	4	5	4	5	5	3	4	4	4	2	3	5	4	4	2	4	4	4	4	3
3	15	boy	4	3	4	3	2	2	2	3	3	2	2	2	3	3	3	3	4	3	6	6	7	6	7	5	7	7	7	6	7	7	4	3	3	3	5	3	5	5	3	3	4	3	4	2	4	4	3
3	17	girl	5	4	4	3	2	1	1	3	3	4	3	3	2	4	3	4	3	3	4	5	1	3	3	1	3	7	1	2	7	3	4	5	4	4	5	4	3	5	4	4	1	4	3	3	2	2	4
3	16	girl	2	4	4	4	2	3	2	2	3	4	1	1	1	2	2	1	2	1	4	7	3	4	6	5	4	4	4	4	4	5	3	3	3	3	5	3	3	4	4	3	3	5	3	2	4	5	3
3	17	boy	2	4	4	3	2	5	2	1	2	2	2	2	2	2	2	2	2	2	6	6	6	6	6	6	6	6	6	6	6	6	3	3	3	4	4	3	4	3	4	4	4	4	4	4	4	3	4
3	16	girl	2	3	4	4	2	3	3	3	2	2	2	2	2	2	2	2	2	2	5	6	5	6	5	5	5	5	5	5	5	5	4	3	3	3	4	3	3	2	4	3	3	3	4	3	3	4	3
3	17	boy	3	4	3	3	2	2	3	4	2	2	2	2	2	2	2	2	2	3	6	6	6	5	4	4	3	5	4	3	5	3	4	3	4	3	4	3	3	4	4	3	4	4	3	4	3	4	4
3	16	girl	4	3	4	4	2	2	3	3	2	2	2	2	2	2	2	2	3	3	6	7	4	4	7	7	7	6	3	4	7	4	5	2	3	3	2	4	5	3	4	2	3	4	3	2	5	5	3
3	16	boy	3	3	2	3	4	4	4	3	3	3	2	2	2	2	2	2	2	2	5	6	5	5	5	5	5	6	4	5	5	5	3	4	3	3	4	3	2	4	4	4	4	3	3	4	3	3	3
3	16	boy	3	3	2	3	4	4	4	3	3	2	3	2	2	3	2	2	2	2	5	6	6	4	5	6	6	5	7	6	7	5	4	3	3	4	4	3	4	3	4	4	4	4	4	3	3	3	2
3	16	boy	4	3	4	4	3	3	3	3	3	2	2	2	2	3	2	3	3	2	4	6	5	5	6	7	5	7	4	5	7	6	3	5	3	4	4	3	3	5	3	3	3	4	3	3	4	3	3
3	19	girl	4	3	4	5	3	3	2	3	3	3	2	2	2	3	2	2	3	3	6	6	6	6	6	6	6	6	4	5	6	4	4	4	4	3	4	4	3	4	4	3	4	4	4	3	4	4	3
3	16	boy	3	4	4	4	3	5	2	2	3	3	2	3	2	3	3	2	2	2	6	6	6	6	6	6	6	6	6	6	6	6	4	4	4	4	3	3	4	4	4	4	4	4	4	3	3	3	3
3	18	boy	5	4	3	4	2	4	3	3	3	3	2	2	2	3	3	2	3	2	4	7	5	3	6	5	4	4	5	4	6	3	3	3	3	3	3	3	2	4	5	4	5	3	4	3	4	3	3
3	15	boy	3	3	4	3	3	2	2	3	3	2	2	3	2	3	3	2	3	3	6	6	6	5	6	3	6	5	2	5	5	2	3	4	4	3	5	2	3	2	5	3	3	5	2	5	5	3	2
3	17	girl	3	3	3	4	3	3	2	3	3	2	2	4	3	2	3	3	3	2	5	6	7	6	6	7	6	5	5	6	5	7	5	1	3	3	5	2	3	5	5	3	3	2	4	2	3	5	4
3	16	girl	3	4	4	4	3	3	3	2	3	3	3	2	2	4	3	3	2	2	7	3	7	6	3	5	6	2	4	6	2	7	5	5	3	4	4	4	4	5	4	4	3	4	4	3	3	3	2
3	16	girl	2	4	4	5	2	2	3	3	3	2	3	3	3	3	3	3	3	2	5	6	5	6	6	5	4	5	5	4	4	4	4	4	4	4	3	3	3	4	4	4	3	3	3	2	4	3	3
3	16	girl	3	2	3	3	4	4	4	3	3	2	2	3	3	2	4	2	4	3	6	7	6	5	7	1	6	7	5	6	7	6	3	3	3	5	4	3	5	5	5	3	4	3	3	3	5	3	3
3	16	boy	3	2	2	4	4	3	4	4	3	4	3	2	2	3	3	3	3	3	4	7	7	6	6	7	6	6	7	6	7	7	3	5	4	3	3	4	4	4	4	3	4	4	4	2	4	3	4
3	18	boy	4	4	3	4	3	2	4	3	3	3	2	2	3	3	3	4	4	3	3	6	4	3	6	4	2	5	2	2	7	3	3	4	3	3	5	2	3	4	3	3	2	4	4	4	4	4	4
3	17	girl	4	4	4	4	3	3	2	3	3	3	3	3	3	3	3	3	3	3	5	6	3	5	6	6	6	5	5	5	6	6	4	4	3	4	4	4	4	4	4	3	3	3	3	3	4	4	3
3	17	boy	3	3	4	5	3	2	3	4	3	3	3	3	3	3	3	3	3	3	7	6	3	6	6	1	6	6	1	6	6	1	4	2	3	3	5	3	5	5	4	3	4	2	4	3	4	3	3
3	16	girl	3	4	5	4	3	3	3	3	3	3	3	3	3	3	3	3	3	3	5	5	5	5	5	5	5	5	5	5	4	4	3	4	4	3	4	3	4	3	4	3	4	3	4	3	4	3	4
3	16	girl	3	3	3	4	3	2	3	3	3	3	3	3	3	3	3	3	3	3	5	6	6	5	5	6	6	6	5	5	6	5	3	4	3	4	4	4	3	4	4	4	4	4	3	3	3	3	3
3	16	girl	5	5	5	5	3	4	3	4	1	4	1	3	1	1	3	1	4	2	3	5	3	2	2	6	2	2	5	2	3	3	4	3	3	2	3	4	4	4	4	3	3	4	4	3	4	4	4
3	17	boy	5	5	5	5	4	3	4	4	3	3	2	2	2	2	2	2	2	2	4	5	6	5	5	6	6	5	6	5	6	5	4	4	4	3	4	3	4	3	4	3	4	3	4	3	4	3	4
3	17	boy	4	4	3	4	2	3	3	2	3	2	3	4	3	4	3	2	3	3	5	7	6	3	6	7	3	5	6	3	7	7	4	4	4	4	2	3	3	4	4	4	3	3	3	4	4	4	4
3	17	girl	2	3	2	4	5	3	4	3	3	3	3	3	3	4	3	4	3	3	7	6	6	7	6	5	7	6	5	7	6	6	4	5	3	4	5	3	5	5	3	4	4	3	3	3	3	3	3
3	17	girl	2	3	3	3	4	3	4	4	2	2	2	2	2	2	2	2	2	2	4	6	5	2	6	4	2	5	3	1	6	5	5	4	3	3	4	3	3	4	4	3	3	2	3	4	4	4	3
3	16	girl	3	4	4	4	3	3	2	4	2	2	2	3	2	2	2	2	3	2	5	7	7	5	7	5	5	6	5	5	7	7	4	4	3	4	3	4	3	4	4	3	3	4	4	3	5	5	3
3	16	girl	4	4	4	4	3	2	3	3	3	3	2	2	2	3	2	2	2	1	5	6	4	4	4	6	4	7	4	4	7	6	4	5	4	5	4	3	4	4	3	3	2	4	4	2	2	5	5
3	17	boy	3	4	4	4	3	3	4	2	3	2	2	2	2	2	3	3	2	1	5	7	7	5	6	7	6	5	6	6	6	7	5	5	3	5	5	3	4	5	2	2	5	2	5	5	4	5	5
3	17	girl	4	4	4	4	3	3	3	3	3	2	2	2	2	3	3	2	3	2	5	6	6	5	5	6	5	6	5	5	7	6	4	4	4	4	3	3	3	4	3	4	4	3	3	3	4	4	3
3	17	boy	4	4	3	3	2	2	2	3	3	2	2	2	2	3	3	2	2	3	4	5	5	3	5	4	4	5	3	3	3	4	3	4	4	3	4	3	5	4	3	3	5	3	3	3	5	5	3
3	17	girl	3	3	3	3	4	3	3	2	3	3	2	2	2	3	3	2	3	2	5	6	6	4	5	6	4	5	4	4	6	2	4	4	3	4	3	3	4	4	4	4	3	5	3	5	3	4	3
3	17	girl	2	3	3	4	2	2	2	3	3	2	2	3	2	3	3	3	3	2	6	7	6	5	6	7	6	6	6	6	6	7	4	3	3	4	5	4	3	5	4	4	3	1	4	3	3	4	3
3	18	boy	3	3	3	3	2	2	2	3	3	1	2	3	3	3	4	2	3	4	7	7	7	7	7	5	7	6	7	6	6	6	4	3	3	4	4	3	3	5	4	4	4	4	4	3	3	3	3
3	16	girl	5	5	5	4	4	2	5	4	3	2	3	3	3	3	3	3	3	3	6	7	6	5	5	6	5	5	5	5	5	4	3	3	3	3	5	4	3	3	4	4	4	4	3	4	5	5	3
3	17	boy	3	3	3	3	3	4	3	3	2	2	2	2	2	2	2	2	2	2	3	7	5	3	7	7	3	7	5	3	7	7	3	3	3	4	4	3	3	5	4	4	4	4	3	3	4	4	4
3	18	girl	4	3	4	4	3	2	4	5	2	2	2	2	2	3	2	2	2	2	4	5	5	4	5	4	4	4	5	5	5	4	4	3	3	3	4	3	3	5	4	4	3	5	3	3	3	4	3
3	16	girl	3	2	2	3	3	3	3	3	3	2	2	2	2	2	2	2	3	2	4	6	6	3	6	7	3	5	5	4	5	7	5	2	3	4	5	5	4	3	4	3	3	3	3	3	2	3	3
3	16	boy	3	2	3	3	2	5	4	1	2	2	2	1	2	3	2	3	3	2	5	7	6	3	6	7	3	4	4	3	5	4	3	3	3	4	5	2	4	5	4	4	3	5	3	2	2	4	3
3	16	girl	5	4	4	4	4	3	3	3	3	3	2	3	2	2	2	2	2	2	6	7	5	4	6	6	4	7	5	4	6	6	4	5	3	5	4	3	3	4	3	4	4	4	4	3	4	4	3
3	16	boy	5	5	5	5	3	4	3	3	2	2	2	2	2	2	2	3	3	3	6	6	7	6	7	7	6	5	7	6	6	7	4	5	3	3	4	3	3	4	4	3	4	4	3	3	4	4	4
3	16	girl	5	5	5	5	2	3	4	4	2	3	2	2	2	3	3	2	3	2	6	6	6	5	6	5	5	4	4	5	5	6	3	4	3	4	4	3	3	5	4	3	4	3	4	2	4	3	4
3	16	boy	2	2	3	3	2	2	2	2	2	2	2	2	2	2	3	3	3	3	4	4	4	4	4	4	4	4	4	4	4	4	4	4	3	4	3	3	4	4	4	4	4	4	4	4	3	3	4
3	17	boy	2	2	2	3	2	2	4	1	3	3	2	2	2	3	3	2	3	2	5	4	4	4	4	5	4	4	4	4	4	6	4	4	3	4	4	3	4	5	3	3	3	2	3	2	3	2	4
3	18	boy	3	4	2	3	2	2	3	3	3	2	2	2	2	3	3	3	3	2	4	7	5	4	6	5	4	6	6	4	7	6	4	4	3	3	5	3	4	3	4	3	3	4	4	4	3	4	3
3	16	boy	4	4	3	2	2	3	2	3	3	2	3	3	2	3	3	3	2	2	4	7	6	4	7	5	4	7	5	4	7	3	3	3	3	5	4	3	3	4	5	4	4	4	5	3	4	4	3
3	16	boy	3	4	4	3	3	2	2	3	4	2	3	3	2	3	3	2	2	2	6	6	5	6	5	4	5	5	4	5	5	3	4	3	4	4	3	4	4	4	3	3	2	4	4	3	4	4	3
3	17	boy	2	4	4	4	4	2	2	2	2	2	2	3	3	3	3	3	3	3	6	6	7	6	7	7	7	7	6	7	7	5	4	3	3	4	4	4	4	4	4	4	4	4	4	2	4	4	3
3	16	boy	3	3	3	4	2	2	4	3	3	3	2	3	3	3	3	3	3	2	4	6	7	4	6	6	4	6	4	4	7	6	5	2	4	3	5	3	5	5	3	3	4	3	4	3	5	5	3
3	16	girl	3	4	4	3	2	3	3	2	3	2	3	2	3	3	3	3	3	3	4	7	7	5	4	5	4	5	6	5	7	5	4	5	4	5	2	4	3	4	5	4	4	4	4	1	3	1	3
4	16	boy	4	4	3	3	3	3	3	3	3	2	2	2	3	3	3	4	3	3	4	5	5	5	6	6	6	4	5	4	6	4	4	3	3	4	4	4	4	5	4	3	4	3	3	3	4	4	4
4	16	boy	3	3	2	2	3	5	2	2	2	3	3	3	3	3	3	3	3	3	5	5	6	6	6	6	5	6	6	6	6	6	4	4	3	4	3	4	3	3	4	4	4	3	3	3	3	4	3
4	17	boy	4	4	4	3	3	2	3	3	3	3	3	3	3	3	3	3	3	3	6	6	6	6	6	6	4	6	6	6	5	6	4	4	3	4	4	4	4	4	4	4	4	3	4	3	3	3	3
4	15	boy	4	4	4	3	3	5	2	2	3	3	3	2	2	4	2	2	4	1	6	7	4	3	7	7	7	7	7	7	7	7	5	5	4	4	5	4	1	3	3	4	2	4	2	4	2	5	5
4	19	boy	4	4	3	4	3	3	4	2	3	3	2	3	3	2	2	3	3	2	6	7	6	6	7	7	6	4	7	5	7	4	4	2	3	4	4	3	4	4	5	5	3	5	5	3	4	3	2
4	17	boy	4	4	4	4	3	3	4	2	3	4	2	3	2	3	2	2	3	2	6	7	4	5	4	5	4	6	4	2	5	4	3	3	3	4	4	3	5	4	4	3	5	3	4	5	5	3	4
4	17	boy	4	3	4	5	2	3	3	4	3	3	3	3	3	2	2	2	4	3	5	7	7	3	7	6	4	5	3	7	7	3	2	4	3	3	5	2	5	5	4	4	4	2	3	2	4	4	4
4	17	boy	3	4	5	4	3	2	3	4	3	2	2	3	2	3	4	3	3	3	6	6	6	6	6	3	6	6	6	6	6	2	4	2	3	3	4	3	4	5	4	3	3	3	3	4	4	4	4
4	16	boy	5	5	5	5	4	3	4	4	3	3	3	2	3	4	2	3	4	4	7	6	7	5	6	7	7	5	6	7	6	7	5	2	4	3	5	3	5	5	3	4	2	3	4	5	3	5	3
4	17	girl	4	3	4	3	3	3	2	2	2	1	2	2	2	2	2	2	2	2	5	6	7	5	5	7	5	4	7	5	7	7	3	5	3	5	4	3	3	5	4	3	3	5	3	4	4	3	4
4	17	girl	3	4	4	3	3	2	2	3	3	2	1	1	1	4	1	2	4	1	5	4	7	6	4	5	5	4	5	5	5	7	4	5	4	5	5	5	2	5	5	3	5	1	3	3	3	3	2
4	17	girl	3	4	3	3	2	2	3	4	2	2	2	2	2	2	2	2	2	2	2	2	2	2	2	4	2	2	4	2	2	2	3	4	3	4	4	2	3	4	4	2	3	3	3	4	4	5	3
4	17	girl	3	4	3	4	2	3	3	2	3	3	2	2	2	2	2	2	3	2	2	2	2	2	2	1	2	2	1	2	2	1	5	3	3	3	3	4	3	4	3	3	5	3	4	3	5	5	3
4	17	girl	3	4	3	2	2	2	3	2	3	1	2	2	2	3	3	3	3	3	5	6	7	6	6	6	4	4	4	4	6	6	4	3	3	3	4	4	5	5	5	3	4	5	4	3	5	5	3
4	16	girl	3	3	3	3	2	3	2	2	2	2	2	3	3	3	3	2	3	3	6	6	6	6	6	6	6	6	6	6	6	6	4	4	3	3	4	3	4	4	4	3	3	4	4	3	3	5	4
4	17	girl	2	3	4	3	3	2	2	2	3	3	2	2	1	4	4	2	3	2	7	7	7	4	7	7	3	3	5	4	7	1	4	5	5	5	5	3	5	5	4	4	4	2	2	4	5	1	3
4	18	girl	2	3	4	3	3	2	2	2	3	3	2	3	2	3	3	2	3	3	6	7	2	6	7	1	5	7	1	5	7	1	5	5	3	4	4	3	3	4	4	4	4	4	3	3	4	4	4
4	16	girl	4	2	3	4	2	2	3	2	3	3	3	3	2	3	3	2	3	3	6	6	6	6	6	7	6	6	6	6	6	6	4	4	4	3	4	3	3	5	5	4	3	5	4	3	4	4	2
4	15	girl	4	4	3	3	2	3	2	3	3	3	3	3	3	3	3	3	3	3	6	6	6	6	6	6	6	6	6	6	6	6	4	3	3	4	5	5	2	5	5	4	5	3	4	4	3	1	2
4	17	girl	3	4	3	3	3	2	3	3	3	3	3	3	3	3	3	3	3	3	5	6	6	7	7	6	5	4	5	5	5	5	3	3	4	4	5	4	4	3	3	5	4	4	4	2	3	3	4
4	16	girl	3	3	4	5	3	2	2	2	4	1	3	4	3	4	4	4	3	3	4	6	7	5	6	6	3	1	4	3	1	3	3	3	3	5	5	3	2	5	5	4	5	5	4	1	5	2	5
4	16	girl	4	4	3	3	3	2	2	3	3	3	2	4	4	3	4	4	4	4	6	7	6	6	6	6	6	5	5	5	6	6	5	3	5	5	3	3	4	5	4	3	4	4	4	3	4	5	3
4	16	boy	3	4	4	4	3	2	2	2	2	2	1	1	2	2	1	2	2	2	4	6	6	3	6	7	3	5	5	4	5	4	2	2	3	3	5	3	5	4	4	4	3	3	3	3	3	3	4
4	17	girl	5	4	4	3	3	2	2	2	2	2	3	2	2	2	3	2	3	2	5	4	4	4	4	5	5	5	5	5	5	4	3	3	3	4	4	3	3	5	3	4	5	5	2	4	3	3	4
4	17	girl	3	3	4	5	1	3	2	3	2	3	1	3	2	2	2	3	4	2	6	6	6	7	6	6	6	5	5	6	6	5	4	3	3	4	4	3	4	4	4	3	3	4	3	3	4	4	4
4	16	girl	3	3	2	4	2	2	2	3	2	3	3	2	3	2	2	2	3	2	4	6	4	3	6	2	3	5	2	3	6	1	4	4	3	3	3	1	5	3	3	4	4	3	2	4	4	5	4
4	15	girl	2	3	4	4	3	2	2	2	3	3	3	3	2	2	2	2	2	3	5	7	6	4	6	4	3	5	4	3	6	6	5	3	2	5	5	3	4	5	3	4	4	3	3	2	3	4	3
4	17	girl	3	3	3	4	3	2	2	2	2	2	2	3	3	3	2	3	3	3	5	7	6	4	7	6	6	7	2	5	7	5	4	4	5	4	3	4	4	3	4	3	4	5	3	2	3	5	3
4	16	boy	4	4	3	3	2	2	3	3	3	3	3	3	2	2	3	2	3	2	5	2	2	5	5	2	5	4	6	4	2	5	4	3	4	4	4	3	3	3	4	4	4	3	4	3	4	4	3
4	16	boy	4	3	4	2	2	2	3	4	3	3	2	2	2	3	3	3	3	3	5	6	6	6	6	6	6	6	6	6	6	6	4	3	3	3	3	3	3	3	5	4	4	4	4	4	4	5	3
4	16	girl	4	3	3	3	3	3	3	3	2	2	2	3	3	3	3	3	3	3	4	6	5	6	6	6	6	6	6	4	6	6	4	4	3	3	3	4	4	4	4	4	4	4	3	3	4	4	4
4	17	boy	4	4	3	3	3	4	2	3	1	1	4	4	4	3	3	2	2	3	5	6	6	6	6	6	6	6	6	7	6	6	5	3	4	3	3	3	3	3	4	3	3	3	4	3	4	4	4
4	16	boy	3	3	4	4	3	2	2	2	3	3	2	3	3	4	3	3	3	2	6	7	7	6	7	6	7	7	6	7	7	6	4	5	4	3	5	2	3	5	4	3	4	3	3	3	4	5	3
4	16	boy	3	2	4	3	2	3	4	3	3	3	2	3	4	3	3	2	3	3	6	6	5	7	6	5	6	7	6	6	7	5	4	4	4	5	3	3	4	3	4	4	5	3	4	5	3	4	3
4	16	boy	3	4	3	3	3	4	3	2	3	3	3	3	3	3	3	3	3	3	6	7	6	5	6	6	5	6	4	4	6	4	5	5	4	4	3	3	3	3	4	4	3	4	3	3	4	3	3
4	16	girl	4	4	3	3	3	3	3	3	4	3	3	3	3	3	3	3	3	3	4	6	6	6	6	7	6	6	7	7	6	7	4	4	5	4	2	3	4	4	5	5	5	1	5	4	4	3	3
4	16	girl	3	5	3	4	2	3	2	2	3	4	3	3	2	3	3	4	3	3	4	6	6	4	6	7	6	6	7	4	7	7	4	5	3	5	2	3	4	5	4	5	4	5	4	3	4	4	3
4	18	boy	3	4	3	2	3	4	3	2	4	4	4	3	3	4	3	2	4	2	6	4	4	6	4	4	6	6	1	6	7	1	5	3	3	3	3	3	3	4	5	3	3	5	4	4	4	4	2
4	16	boy	2	3	3	3	3	3	3	3	2	2	2	3	2	3	2	2	3	2	6	6	6	6	6	6	6	5	5	6	4	4	3	5	3	4	4	3	4	3	5	3	5	4	3	3	4	3	3
4	16	boy	2	3	3	3	3	4	3	3	1	2	2	3	3	3	3	2	3	3	6	6	5	5	6	6	5	3	1	5	5	7	5	3	3	4	4	3	5	5	4	4	4	1	4	3	4	4	4
4	16	boy	3	2	4	3	3	3	4	3	4	3	3	3	3	3	3	3	3	2	5	6	6	6	6	6	6	6	6	6	6	6	3	4	3	3	3	3	4	3	4	3	4	4	4	4	4	4	4
4	18	boy	3	2	3	4	4	3	4	4	3	3	3	3	2	4	4	4	4	3	2	5	7	6	7	6	7	7	7	6	4	5	1	3	2	4	5	4	4	4	4	3	4	5	4	3	3	3	5
4	15	girl	4	2	2	4	1	2	2	1	2	2	2	2	2	2	2	2	2	2	5	6	7	6	6	6	6	5	5	5	5	5	4	4	4	3	4	4	4	5	5	3	4	2	3	2	3	4	3
4	16	boy	3	3	3	3	2	2	2	2	2	2	2	2	2	2	2	2	2	2	6	6	6	6	6	6	6	6	7	4	5	5	4	3	4	3	3	4	3	3	4	4	3	4	4	4	3	4	3
4	16	girl	2	3	4	4	3	2	4	3	2	3	2	2	2	2	2	2	2	2	5	6	5	5	6	6	5	4	4	5	5	5	4	4	4	5	3	2	3	5	5	4	4	5	2	2	5	3	3
4	16	boy	3	3	3	3	2	2	2	2	3	2	2	2	1	3	3	2	3	1	5	7	6	5	7	7	4	5	6	4	7	6	4	3	3	3	4	3	4	4	4	3	4	4	4	2	5	4	4
4	17	girl	2	3	3	5	3	3	3	3	2	3	2	1	1	3	3	3	3	2	6	7	7	7	7	7	7	6	7	7	6	6	4	3	2	4	5	3	4	5	5	3	5	3	3	2	5	5	3
4	16	boy	3	3	4	4	2	4	3	3	3	3	2	3	2	3	3	3	3	2	5	6	5	3	6	6	5	6	4	5	6	6	4	3	3	3	3	4	3	4	4	4	5	4	4	3	4	3	3
4	16	girl	4	4	4	4	4	4	3	3	3	3	2	3	3	3	4	2	2	2	1	4	3	1	4	2	4	2	1	2	1	1	4	3	4	5	2	3	2	4	3	3	5	4	4	5	5	4	5
4	15	girl	3	3	4	4	2	1	2	1	4	3	3	4	2	2	3	2	3	2	4	6	7	3	7	7	4	5	6	4	7	7	5	2	4	4	5	4	5	3	5	3	4	2	3	2	3	5	3
4	16	boy	3	4	3	3	3	2	3	3	3	3	3	3	3	3	3	2	3	2	3	6	5	5	6	6	5	5	5	5	5	6	4	4	3	4	4	4	3	4	4	4	3	4	3	4	3	4	4
4	16	girl	4	3	3	3	3	3	3	3	3	3	2	3	2	3	3	3	3	3	7	6	7	4	6	7	5	5	6	5	6	7	4	5	4	4	4	3	3	5	3	3	3	4	4	3	4	2	3
4	16	boy	3	4	2	4	4	2	2	4	4	4	4	4	4	4	4	4	4	4	3	6	1	3	7	1	3	4	1	3	7	1	3	3	4	4	5	1	1	5	3	3	5	4	1	3	5	5	5
4	18	girl	4	3	4	4	3	3	3	3	3	2	3	2	1	3	2	2	2	1	6	7	7	6	7	3	6	4	1	4	7	6	3	5	3	4	3	1	3	5	5	5	5	5	4	1	4	3	1
4	18	girl	2	3	2	4	3	4	4	4	3	2	1	2	2	3	2	1	3	2	4	6	4	4	6	6	4	6	3	2	7	5	4	3	3	4	4	4	4	5	5	4	3	4	4	2	3	4	4
4	15	girl	3	2	3	3	2	2	2	1	3	3	1	2	2	2	2	2	2	2	6	5	7	7	6	7	7	7	7	7	7	6	5	4	3	4	4	3	5	5	4	4	4	4	4	3	2	4	3
4	18	boy	4	4	4	3	4	3	1	1	2	2	3	2	2	3	2	2	2	2	6	6	5	5	6	5	3	4	3	5	5	5	5	5	3	3	4	3	3	5	4	3	3	3	3	3	4	4	4
4	16	girl	4	4	4	4	3	4	4	4	3	3	2	2	2	2	2	2	2	2	6	6	6	6	6	6	6	4	6	6	4	6	3	2	3	5	3	5	5	3	5	5	5	5	5	2	3	5	2
4	17	boy	3	4	2	3	3	3	3	3	3	2	1	2	1	4	3	3	3	2	6	6	6	6	6	7	6	6	6	6	6	6	3	4	3	3	4	3	3	4	4	4	4	4	4	4	4	4	4
4	16	boy	3	4	3	3	3	4	2	3	3	3	3	2	2	3	2	2	3	1	4	7	6	4	6	7	4	5	6	4	5	7	3	4	3	5	5	5	4	4	3	4	4	4	4	2	4	3	3
4	17	boy	4	5	4	4	4	2	4	5	2	2	2	2	2	3	3	3	3	2	6	6	5	6	6	5	6	6	5	6	6	5	3	5	3	4	4	3	3	5	2	3	4	4	4	4	3	3	4
4	16	boy	4	4	3	5	3	2	3	3	3	3	2	3	3	2	3	2	2	2	7	7	6	6	6	5	4	4	4	4	4	5	4	4	3	3	4	4	3	5	5	3	3	3	4	2	4	5	4
4	16	girl	5	3	5	4	3	3	3	3	3	2	2	3	3	2	3	3	3	2	4	6	6	4	5	6	4	5	5	5	6	6	5	3	3	3	4	3	4	4	4	3	3	4	4	4	4	4	3
4	17	girl	3	4	3	2	4	3	3	2	3	3	2	3	2	3	3	3	3	2	4	5	5	4	4	5	4	4	4	4	5	3	3	3	3	4	3	3	4	4	4	4	4	4	3	4	4	4	4
4	16	girl	3	3	4	3	3	3	3	3	3	3	2	3	3	2	3	2	3	3	6	7	7	6	7	7	7	7	7	6	7	7	4	3	4	4	4	4	3	3	4	4	5	4	3	4	1	5	5
4	17	girl	2	4	4	4	2	3	3	4	3	3	2	2	2	3	3	3	3	3	6	6	6	6	6	6	6	6	6	6	6	6	3	2	3	4	4	3	3	4	5	3	4	4	4	4	4	4	4
4	16	girl	3	4	4	3	2	2	2	3	4	3	2	2	3	3	3	3	3	2	6	6	6	6	6	6	6	5	4	5	7	6	4	3	3	4	4	3	4	4	4	4	4	4	4	3	4	3	3
4	18	boy	3	4	4	4	4	2	2	3	3	3	2	3	2	3	3	3	3	3	4	6	5	4	6	4	4	6	5	4	6	4	4	4	3	4	4	3	4	5	4	4	4	4	4	3	3	4	4
4	17	girl	5	5	4	4	4	3	3	5	3	2	3	3	3	3	3	2	4	3	4	7	1	5	5	3	2	3	7	2	2	7	4	5	4	4	5	1	2	4	2	4	3	5	5	2	3	5	3
4	17	boy	4	4	5	5	3	4	4	4	4	4	2	4	3	3	3	1	4	2	7	5	6	6	4	6	7	4	5	7	3	3	4	3	4	4	4	3	4	4	4	3	3	5	3	3	3	5	4
4	16	girl	5	5	5	5	4	4	4	3	3	3	3	3	3	3	3	3	3	3	6	7	7	6	7	7	6	6	7	6	7	6	4	3	3	3	4	3	3	5	4	4	4	3	3	3	4	4	3
4	17	boy	5	5	5	5	3	3	3	3	3	2	2	3	2	3	3	3	2	2	4	6	7	5	6	6	6	6	6	6	6	6	4	4	4	4	4	4	4	3	2	4	3	4	4	4	4	3	4
4	17	boy	5	5	5	5	3	3	3	3	2	3	3	3	3	2	3	2	2	3	6	6	6	6	6	6	6	6	6	6	6	6	4	4	3	4	4	4	3	4	3	4	3	3	3	4	4	4	3
4	18	boy	5	5	5	5	4	3	3	3	3	4	2	4	2	2	3	3	3	3	6	7	7	7	7	7	7	6	7	7	7	6	4	3	3	3	4	4	4	5	4	4	4	3	4	3	5	5	2
4	17	boy	3	2	2	2	4	4	4	3	4	3	3	3	3	3	3	2	3	3	6	6	7	6	5	6	6	6	6	6	6	6	4	4	4	4	3	3	3	3	4	4	4	4	4	4	4	4	4
4	17	boy	3	3	3	3	3	4	4	3	3	4	3	3	3	3	3	2	4	3	6	5	6	7	5	6	6	6	5	7	6	5	5	3	4	5	5	4	5	3	3	3	3	4	4	2	4	4	4
4	16	girl	3	3	4	2	3	2	3	4	3	3	1	2	1	2	4	3	3	1	4	6	6	4	6	6	5	5	5	5	5	6	5	5	3	4	3	3	4	5	3	3	3	4	5	4	4	5	3
4	17	girl	3	3	3	2	2	4	2	3	3	2	2	2	2	3	3	3	3	2	4	6	6	6	7	6	6	6	6	6	6	6	4	4	4	4	4	3	4	3	4	3	4	3	4	3	3	4	4
4	15	girl	3	2	4	2	4	4	2	2	2	2	3	3	2	3	3	3	3	2	6	6	7	6	6	5	5	6	6	6	5	5	4	5	4	4	5	4	4	4	3	3	3	4	3	4	4	4	4
4	18	girl	3	4	4	3	4	4	2	3	3	2	3	3	2	3	3	3	3	2	4	6	6	4	6	6	4	6	6	4	6	6	4	4	4	4	4	4	4	3	4	4	4	3	4	3	4	4	3
4	17	girl	3	3	4	4	3	3	3	3	3	2	3	3	2	3	3	3	3	3	6	7	7	5	6	7	4	6	5	4	7	5	4	4	4	5	3	3	5	5	4	4	5	4	3	1	5	3	3
4	17	boy	3	4	2	3	2	3	4	3	2	3	2	4	3	1	4	3	4	3	5	6	6	7	7	7	7	6	7	6	7	6	5	4	4	4	5	3	3	4	5	5	4	3	3	3	3	4	3
4	16	boy	2	3	4	5	4	3	4	4	3	3	3	3	3	3	4	3	3	2	6	7	7	7	7	3	7	7	3	5	7	7	4	2	4	4	5	4	3	5	3	4	5	2	3	2	4	5	4
4	17	girl	4	4	4	4	3	3	2	4	3	4	3	4	3	3	4	4	4	3	4	7	7	4	7	4	4	4	4	5	6	7	4	5	3	3	4	4	2	5	5	3	5	3	5	2	5	5	3
4	16	girl	4	3	4	5	3	3	4	2	2	2	2	2	2	2	2	2	2	2	3	6	4	3	6	6	3	6	6	4	6	6	3	3	3	3	3	5	3	4	4	3	4	4	4	2	4	4	4
4	16	boy	3	3	3	3	2	4	3	3	2	2	2	2	2	2	2	2	2	2	4	7	5	4	4	5	4	4	4	4	4	4	3	2	3	3	4	4	4	4	5	5	5	5	5	3	3	4	4
4	16	girl	2	2	4	4	4	2	2	4	2	4	2	2	2	2	2	2	2	2	5	7	4	6	6	6	3	5	4	4	6	1	3	5	3	5	5	3	4	5	5	4	5	5	3	2	3	3	3
4	16	girl	3	4	3	4	3	4	2	3	3	3	2	3	2	2	3	2	2	2	4	7	6	4	6	6	4	6	4	4	5	6	5	2	4	3	3	4	4	5	4	3	4	4	4	2	4	3	4
4	16	boy	4	2	4	4	3	2	2	2	2	2	2	3	2	2	2	3	3	3	6	6	7	6	6	7	7	7	7	7	7	7	4	4	2	4	4	4	4	4	4	4	4	3	4	4	4	4	4
4	16	boy	3	5	5	4	3	4	4	4	3	3	2	3	3	2	2	2	2	2	5	4	5	4	4	5	5	5	5	5	4	5	4	4	3	4	4	4	4	5	4	4	4	5	3	3	4	5	3
4	16	boy	5	5	5	5	3	4	4	4	3	2	2	2	2	3	2	3	3	2	4	4	2	5	3	6	3	5	6	5	7	6	4	4	3	3	4	4	3	5	4	4	3	4	3	4	4	3	4
4	16	girl	5	4	3	4	3	3	3	3	3	3	2	2	2	2	2	3	4	2	6	6	5	6	6	5	6	6	4	6	6	5	5	5	4	4	4	4	4	3	4	4	4	3	2	4	3	3	3
4	15	boy	5	4	4	3	2	3	4	3	3	2	3	2	2	3	3	2	2	3	5	7	7	6	6	7	6	5	6	6	6	7	3	3	4	3	4	5	4	5	5	4	5	5	4	3	5	5	3
4	16	girl	4	5	3	4	3	4	4	4	3	2	3	2	3	2	3	2	3	3	4	6	6	4	6	7	4	6	4	4	6	6	5	5	4	3	4	3	4	4	4	2	3	5	3	3	5	5	2
4	16	boy	2	4	4	4	4	2	4	4	3	2	1	3	2	3	3	3	3	3	5	7	6	6	6	6	6	6	6	6	6	6	4	4	3	4	4	4	4	4	4	4	4	4	4	4	4	3	3
4	16	boy	3	4	5	5	3	4	4	4	3	3	3	3	2	3	3	3	3	3	5	6	6	6	6	6	6	6	6	5	6	6	4	3	3	3	3	3	3	3	3	3	4	3	4	3	4	5	4
4	16	boy	3	3	4	4	3	3	3	2	3	3	3	3	3	3	3	3	3	3	6	7	7	6	7	6	6	7	6	6	7	6	4	4	4	5	4	2	4	4	5	4	3	5	4	3	5	4	4
4	16	girl	4	4	3	3	2	2	2	3	3	3	3	3	3	3	3	3	3	3	6	5	5	6	5	5	6	5	5	6	5	5	4	4	3	4	3	3	4	4	4	4	4	3	4	3	4	3	3
4	16	girl	4	3	3	3	3	3	2	3	3	3	3	3	3	3	3	3	3	3	4	4	4	4	4	4	4	4	4	4	4	4	3	4	5	4	4	4	3	4	4	4	5	5	5	5	4	3	4
4	16	girl	5	4	2	3	2	4	4	2	3	3	3	3	3	3	3	3	3	3	6	6	6	6	6	6	6	6	6	6	6	6	4	4	4	4	4	4	4	4	4	3	2	4	4	4	4	4	4
4	16	girl	2	5	4	3	2	4	3	3	3	3	3	3	4	3	3	3	3	3	5	5	4	5	5	5	5	5	4	4	5	5	4	3	4	4	4	4	4	4	4	3	4	3	4	4	3	4	3
4	16	boy	4	4	3	4	3	2	2	4	4	3	3	3	3	3	3	3	3	3	3	6	6	6	6	6	6	6	6	6	6	6	3	3	3	3	4	3	3	4	5	4	5	4	5	3	5	5	3
4	15	boy	4	4	3	4	3	2	2	3	4	3	3	3	3	3	3	3	3	3	5	5	6	5	5	3	5	6	5	4	6	6	4	4	4	4	3	4	4	4	4	4	3	4	3	4	3	3	4
4	16	girl	3	4	4	4	4	2	3	3	2	2	2	2	2	2	2	2	2	2	5	5	6	7	7	3	7	5	2	5	5	6	4	3	3	3	4	4	4	4	4	5	5	4	4	3	5	3	3
4	16	girl	3	4	4	4	4	2	3	3	2	3	2	3	3	2	3	2	3	2	5	5	5	5	5	5	5	4	5	5	7	7	5	5	3	5	3	3	3	5	3	3	4	3	2	3	4	4	4
4	16	boy	3	3	3	3	3	3	3	3	3	3	3	3	2	3	3	3	3	3	6	6	6	6	5	6	6	2	6	6	6	6	4	2	3	4	4	4	4	4	4	5	4	4	4	2	4	4	4
4	18	girl	4	4	3	2	3	4	3	2	3	3	3	3	3	3	3	3	3	3	6	5	6	6	5	6	5	5	5	5	5	6	5	5	4	4	3	4	5	5	4	2	4	2	3	2	4	4	3
4	18	girl	4	3	4	3	3	2	3	4	3	4	2	4	3	3	3	3	3	3	5	7	6	4	6	6	4	5	5	4	6	5	4	4	3	4	5	4	3	3	5	4	5	4	3	4	3	3	3
4	17	boy	3	3	4	4	3	2	2	2	4	3	3	3	3	4	4	3	3	3	6	7	7	6	7	7	6	5	6	6	7	6	4	3	4	4	4	4	5	5	5	4	5	4	4	3	5	5	2
4	16	girl	4	4	3	4	4	2	3	3	3	3	2	2	2	2	2	3	2	2	6	4	6	5	4	5	5	4	4	5	4	6	4	5	3	4	4	4	3	5	5	4	4	3	4	2	5	3	3
4	16	boy	3	4	4	4	3	2	3	4	3	3	1	3	3	3	3	3	3	2	5	6	6	5	6	6	6	6	6	5	6	5	4	3	4	4	4	3	4	4	4	4	4	4	4	3	4	4	4
4	17	girl	3	2	3	3	3	2	3	4	3	3	2	3	3	3	3	3	3	3	5	6	6	5	6	6	6	5	6	5	6	6	4	3	3	4	4	4	3	3	5	4	4	4	4	3	4	4	3
4	17	boy	2	4	3	3	4	3	3	2	3	3	3	3	3	3	3	3	3	3	3	6	6	6	6	6	6	6	6	6	6	6	4	4	3	4	4	4	3	4	4	4	4	4	3	4	4	3	3
4	16	boy	3	3	3	3	2	2	2	3	3	3	3	3	3	3	3	3	3	3	6	6	7	6	6	2	6	6	6	6	6	6	3	3	3	4	4	3	3	4	4	4	4	4	4	3	4	3	4
4	16	boy	3	3	3	3	3	4	3	3	4	3	3	3	3	4	3	3	3	3	4	7	7	4	6	7	4	7	7	7	7	7	5	2	4	4	5	3	4	5	5	4	2	5	5	5	4	4	4
4	17	girl	3	3	3	3	2	2	2	3	1	2	2	1	2	2	2	2	2	2	6	7	4	5	7	6	5	7	6	6	7	5	4	3	3	4	4	4	4	5	5	5	5	4	4	4	4	4	3
4	16	boy	3	3	4	3	4	3	4	4	3	3	2	2	2	2	3	2	2	2	5	7	5	5	6	5	5	6	5	4	5	4	3	4	3	3	5	2	5	4	4	4	4	4	3	3	5	5	4
4	17	girl	2	3	3	5	3	2	4	2	2	2	2	3	3	3	2	3	2	2	5	7	5	7	5	5	6	6	6	6	6	6	3	4	4	3	3	4	4	3	4	4	3	4	3	3	4	4	4
4	18	girl	3	4	4	3	4	4	4	3	3	3	2	2	2	2	2	2	4	2	4	4	5	7	3	2	7	4	7	7	3	7	5	1	4	4	3	3	4	5	5	2	5	3	3	5	4	5	2
4	16	girl	4	4	3	2	3	4	3	4	2	3	2	3	2	2	3	3	3	2	4	6	6	4	5	6	4	5	5	5	5	5	5	1	4	3	4	5	5	5	3	2	4	5	4	3	5	5	2
4	16	boy	3	4	4	4	3	3	2	2	3	2	2	3	2	2	3	3	3	2	5	6	3	5	6	4	6	6	4	5	6	5	5	5	3	3	4	4	4	5	4	3	4	4	3	4	3	4	4
4	16	girl	4	3	3	4	3	3	2	2	3	3	2	3	2	3	3	2	3	2	4	4	4	4	4	7	4	4	4	2	4	4	4	3	3	4	4	3	4	5	5	4	5	4	4	3	4	4	2
4	17	boy	4	4	3	4	3	3	3	3	3	2	2	3	2	3	3	3	3	3	6	6	6	6	6	6	6	6	6	6	6	6	5	3	3	4	3	3	4	5	4	4	4	3	4	4	4	4	4
4	18	boy	3	5	3	5	2	4	2	2	3	3	2	3	3	3	3	2	3	2	5	6	6	5	5	5	5	5	5	5	5	5	4	4	4	4	4	4	4	4	4	4	3	4	3	3	4	4	3
4	16	boy	3	4	4	4	3	2	3	2	4	4	2	3	1	4	2	2	3	3	5	5	7	7	5	6	6	7	7	4	3	5	4	4	4	4	4	4	4	4	4	4	4	4	4	1	4	4	2
4	16	boy	4	4	4	4	2	2	2	4	1	3	3	3	3	3	3	3	3	3	6	6	6	6	6	6	6	6	6	6	6	6	5	3	3	3	3	3	4	3	3	3	3	3	5	5	5	4	4
4	16	girl	2	4	4	2	2	2	4	4	3	3	3	3	3	3	3	3	3	3	6	7	7	6	7	6	6	7	6	6	7	7	4	4	4	5	4	2	4	4	5	4	5	5	4	3	5	4	4
4	16	girl	4	3	3	3	3	4	3	2	3	3	3	3	3	3	4	3	3	3	4	6	6	5	5	7	4	6	4	3	6	7	3	3	4	4	4	4	3	3	3	4	3	4	4	3	5	5	4
4	16	boy	4	4	3	3	3	3	3	3	3	3	3	3	4	4	3	4	3	3	6	6	5	5	6	6	6	6	5	5	6	6	4	3	4	4	4	3	3	3	4	4	4	4	4	3	4	4	4
4	16	girl	3	3	4	4	2	2	3	2	2	2	2	2	2	2	2	2	2	2	6	6	4	6	5	3	5	5	4	5	5	3	4	4	3	4	4	4	4	4	4	4	3	4	4	4	4	3	3
4	18	girl	4	4	3	4	4	3	3	2	3	2	2	2	2	3	2	2	2	1	5	6	7	6	4	7	6	5	7	6	5	2	4	3	3	4	3	4	4	5	5	3	5	3	4	3	5	5	3
4	17	boy	3	4	4	4	4	4	3	3	4	3	3	2	2	3	3	2	3	3	6	6	6	6	5	4	5	4	3	5	5	5	4	3	3	4	4	4	4	4	4	3	4	4	3	4	4	4	3
4	17	boy	4	4	4	5	3	4	4	4	3	3	2	3	3	3	3	2	3	3	5	7	7	5	7	6	4	4	5	5	6	4	4	3	4	4	3	4	5	5	4	4	4	4	4	3	5	5	4
4	16	boy	4	4	4	5	4	4	3	3	3	3	3	3	3	3	3	3	3	3	4	7	7	6	7	6	5	6	6	6	6	6	4	2	3	3	3	3	3	4	4	4	4	4	4	4	4	4	4
4	16	boy	2	2	3	3	4	4	4	3	2	2	3	2	3	3	4	4	4	4	5	7	6	6	5	6	6	5	6	5	7	7	4	5	4	5	5	4	1	3	3	5	1	5	4	4	4	3	3
4	16	boy	3	2	2	3	2	2	2	1	2	2	2	2	2	2	2	2	2	2	5	7	6	4	7	5	4	4	4	4	7	7	5	5	3	3	5	3	4	5	4	3	3	5	3	3	3	3	4
4	16	girl	4	3	3	3	2	2	2	2	3	3	2	2	2	2	2	2	2	2	6	6	7	6	6	6	6	6	6	6	6	6	5	5	3	3	4	3	3	5	5	3	4	4	3	3	5	5	3
4	17	boy	3	3	3	4	3	2	2	2	3	3	2	2	2	2	2	2	2	2	5	7	7	5	6	6	5	6	6	6	6	6	4	3	3	4	4	4	4	4	4	4	4	4	4	4	3	5	3
4	16	boy	3	3	3	3	3	4	3	2	3	3	3	3	3	3	3	2	3	2	6	6	6	6	6	6	6	6	5	5	4	5	4	4	4	4	3	4	4	4	4	4	4	4	3	3	4	4	3
4	17	girl	4	3	5	1	3	3	4	2	3	3	3	2	3	3	3	3	3	3	7	7	7	4	6	6	4	4	6	6	6	6	3	4	3	4	5	4	2	5	5	4	4	4	3	4	4	4	3
4	18	girl	3	3	4	4	4	4	4	4	3	3	3	3	3	3	3	3	3	3	6	6	6	6	6	6	6	6	6	6	6	6	4	2	4	4	4	4	4	4	4	4	4	4	4	4	2	4	4
4	17	boy	3	3	4	4	2	2	2	3	3	3	3	3	3	3	3	3	3	3	6	7	6	6	6	6	6	6	6	6	6	6	5	5	3	4	4	3	3	5	4	4	4	4	4	2	3	3	4
4	15	girl	4	3	3	4	2	3	2	2	3	3	3	3	3	3	3	3	3	3	6	6	7	6	6	6	6	6	6	6	6	6	4	5	4	4	4	2	3	5	4	4	4	3	2	4	3	4	4
4	16	girl	4	5	3	5	2	2	2	3	3	3	3	3	3	3	3	3	3	3	7	7	7	7	7	7	7	7	7	7	7	7	5	4	3	3	3	4	4	3	4	3	4	4	4	4	4	4	4
4	17	boy	4	4	4	5	3	3	3	3	3	3	3	3	3	3	3	3	3	3	6	6	7	5	6	5	6	5	6	6	6	6	4	4	4	4	5	5	3	5	4	3	5	2	4	3	2	5	4
4	17	girl	4	4	5	3	3	3	4	5	3	3	3	3	3	3	3	3	3	3	6	6	7	6	6	6	6	6	6	6	6	6	4	3	4	4	4	4	4	5	4	4	4	4	4	4	4	4	4
4	16	boy	4	5	5	3	3	4	4	3	3	3	3	3	3	3	3	3	4	3	5	5	6	5	6	6	5	6	6	5	5	6	4	3	4	3	4	4	3	4	4	4	3	4	3	4	4	4	3
4	16	girl	2	4	5	5	4	2	4	5	2	3	4	4	4	4	4	4	4	4	6	1	1	7	1	1	7	1	4	4	1	2	3	5	5	4	3	2	3	2	5	5	3	3	4	5	5	5	5
4	16	girl	5	5	5	5	4	4	4	3	2	2	2	2	2	2	2	2	2	2	4	6	6	7	6	6	6	4	5	6	7	6	4	4	4	4	3	4	3	3	4	4	4	3	4	3	4	4	4
4	17	girl	5	5	5	5	4	2	4	5	2	3	2	3	2	1	1	2	2	2	2	6	5	6	5	6	5	5	5	6	6	5	4	4	3	4	4	3	4	4	4	5	3	4	4	4	4	4	4
4	16	girl	5	5	5	5	2	3	4	3	3	2	2	2	2	2	2	3	3	2	5	4	2	3	4	3	3	4	4	3	3	5	4	4	4	2	4	2	2	5	5	4	5	3	3	4	5	5	3
4	17	boy	3	3	4	4	3	4	4	4	3	3	2	3	2	2	2	2	2	3	6	6	6	6	6	5	6	6	5	5	6	6	5	5	3	3	3	3	4	5	5	5	5	5	4	3	3	5	3
4	18	girl	3	2	3	3	4	4	4	4	3	3	2	2	2	3	2	3	3	2	4	6	2	3	6	5	4	6	3	4	6	3	4	4	3	3	4	4	4	4	4	4	4	3	3	4	4	4	3
4	16	girl	2	3	3	3	4	3	3	3	3	2	2	3	3	3	3	2	3	2	4	7	6	4	5	6	4	4	4	4	6	5	5	5	4	3	4	3	5	4	5	4	3	4	4	3	4	4	3
4	16	boy	5	4	3	3	2	4	2	3	3	1	3	3	1	4	3	3	3	3	7	7	7	7	4	7	7	3	6	6	4	2	5	3	3	5	4	4	4	4	4	3	4	4	4	3	5	5	3
4	16	girl	5	5	3	3	2	2	3	2	3	3	2	3	2	3	3	3	3	3	6	6	6	6	6	6	6	6	6	6	7	7	4	4	3	3	4	3	5	5	3	3	5	3	3	3	5	5	4
4	18	boy	5	4	4	3	2	2	2	1	3	2	2	4	3	3	3	3	2	3	2	7	6	6	7	7	6	7	6	6	6	4	4	5	3	4	4	4	5	4	4	3	4	3	3	3	3	4	2
4	17	boy	4	5	4	3	3	3	3	3	3	3	3	3	3	3	3	3	3	3	6	6	6	6	6	6	6	6	6	6	6	6	4	4	4	4	4	4	4	4	3	3	3	3	4	4	4	4	4
4	16	boy	3	4	4	5	5	2	4	4	3	3	3	3	3	3	3	3	3	3	5	7	5	6	7	5	4	4	6	4	6	4	5	3	5	4	3	3	4	5	5	5	4	4	4	3	3	4	3
4	16	boy	3	4	4	5	2	3	3	3	3	3	2	4	3	3	4	3	3	3	6	6	3	6	3	5	6	3	4	6	2	2	4	4	4	4	5	3	4	4	4	3	4	5	4	3	4	3	4
4	16	girl	3	5	5	4	2	4	2	4	4	3	3	3	3	3	3	3	3	3	4	6	6	4	6	5	4	5	4	4	6	4	3	3	4	4	5	5	4	4	4	3	3	4	4	3	4	5	3
4	16	boy	3	2	2	2	3	3	3	3	3	4	3	3	3	3	3	3	3	3	5	5	5	5	5	5	5	5	5	5	5	5	4	4	4	4	4	3	3	4	4	4	4	3	4	3	4	4	4
4	16	boy	3	2	2	3	2	3	3	3	4	3	3	3	3	4	3	3	4	3	5	6	6	6	6	7	6	6	5	5	7	6	5	4	3	4	4	3	3	4	4	4	4	4	4	4	4	4	4
4	16	boy	2	3	3	2	2	2	3	4	4	4	4	4	4	4	4	3	3	3	6	6	7	7	4	5	5	6	6	7	7	5	4	3	5	4	3	3	5	4	4	3	5	5	4	3	2	5	4
4	16	boy	3	2	2	4	3	4	2	2	2	2	2	2	2	2	2	2	2	2	5	6	7	6	6	2	5	6	4	5	7	2	3	4	4	4	4	3	4	5	4	4	4	4	4	4	4	3	4
4	16	boy	3	3	2	3	3	4	3	2	2	2	2	3	3	3	3	3	3	3	5	6	6	6	6	6	6	6	5	6	6	6	4	3	4	4	4	3	4	4	4	4	4	4	4	4	4	4	4
4	16	boy	3	3	4	3	4	3	3	2	3	2	3	2	2	3	3	3	3	3	5	7	7	4	7	7	4	7	6	5	7	1	4	3	3	3	3	4	4	5	5	4	5	4	4	3	4	4	3
4	16	boy	2	3	3	4	2	3	2	4	3	2	3	3	2	3	3	3	3	3	6	6	3	6	6	6	6	6	6	6	6	6	4	3	3	4	4	3	3	3	4	5	5	4	4	4	4	5	3
4	16	boy	2	3	2	4	4	3	4	4	3	3	2	3	3	4	3	3	3	2	6	6	7	6	6	6	6	5	5	5	6	5	4	4	3	4	5	3	3	5	4	4	3	3	3	4	4	4	4
4	16	girl	3	3	3	3	3	3	4	4	3	3	3	3	3	3	3	3	3	3	4	7	5	6	5	5	6	6	6	5	4	6	5	3	4	4	4	4	4	4	4	4	4	3	2	2	5	3	4
4	16	girl	3	4	4	4	2	3	3	4	4	2	2	2	2	2	2	2	2	2	5	7	7	7	7	7	7	7	6	5	6	6	4	4	3	3	3	3	3	3	4	3	3	5	4	4	5	5	3
4	17	girl	3	4	4	4	3	3	3	3	2	2	2	2	2	2	2	3	3	3	5	6	6	4	6	6	4	6	6	4	6	6	5	5	3	4	5	4	4	4	3	3	4	4	3	2	5	5	3
4	17	girl	4	4	4	4	2	4	4	2	3	3	2	2	2	2	2	3	3	2	7	6	6	7	6	7	7	7	7	7	7	7	5	5	3	4	4	4	2	5	5	3	3	4	4	2	3	4	4
4	17	boy	5	4	4	3	3	3	4	2	2	4	2	3	2	2	2	2	3	2	6	5	7	5	5	6	5	4	5	6	6	5	4	4	4	2	4	2	3	4	5	3	5	5	5	2	5	5	5
4	18	girl	4	5	4	3	3	3	3	3	3	2	2	2	2	3	3	3	3	2	6	5	6	6	5	6	6	5	4	6	5	5	4	2	4	4	5	4	4	5	4	4	4	3	4	3	4	4	4
4	17	girl	3	2	2	2	3	3	3	3	4	2	3	2	2	2	2	3	3	3	6	6	5	5	5	5	6	5	6	5	4	6	4	5	4	4	3	3	4	4	4	4	4	3	4	3	4	4	4
4	17	boy	2	2	2	4	2	3	2	4	2	2	2	3	3	3	3	3	3	3	4	6	6	4	6	5	4	6	4	4	6	6	5	5	3	4	5	3	4	5	3	3	3	3	3	3	4	4	3
4	16	girl	3	2	2	3	2	4	2	3	3	2	3	3	2	3	3	2	3	3	4	5	5	4	5	6	4	4	4	4	4	6	4	3	3	2	5	4	4	4	4	4	3	3	4	3	4	4	4
4	16	girl	2	3	3	3	2	3	3	3	3	3	3	3	3	3	3	4	2	3	6	3	3	2	3	3	3	6	3	3	3	3	4	5	4	4	5	2	4	2	3	3	2	5	4	5	4	5	5
4	17	girl	2	3	2	4	2	4	3	3	2	3	3	3	3	4	3	3	3	3	6	7	6	6	6	4	6	6	5	6	6	6	4	4	4	4	4	3	5	4	5	4	4	3	4	3	5	4	3
4	16	boy	3	2	4	4	4	2	3	3	2	4	1	1	1	2	4	2	2	1	7	6	7	7	5	7	7	4	3	7	5	6	5	1	4	5	3	5	5	3	3	2	5	5	4	2	5	5	3
4	16	girl	3	2	2	2	3	3	3	3	3	3	2	2	2	3	2	2	2	2	5	6	6	5	6	6	5	6	6	3	6	2	4	4	3	3	3	4	4	5	5	4	3	5	3	3	4	4	4
4	16	girl	2	3	3	2	3	4	2	2	3	2	3	3	2	2	3	2	3	3	6	7	7	6	7	7	6	6	6	5	5	5	4	3	3	3	4	4	4	3	4	4	4	5	4	3	5	5	3
4	17	boy	2	3	2	3	2	3	4	2	2	2	2	3	3	3	3	3	3	3	6	7	6	6	7	6	6	6	6	6	6	6	4	5	4	4	4	3	4	3	4	3	5	3	3	3	4	5	5
4	16	boy	3	3	3	2	3	2	2	4	3	2	2	3	3	3	3	3	3	3	6	6	6	6	6	6	6	5	6	6	5	6	4	4	4	4	4	5	4	4	4	4	4	4	4	2	4	3	4
4	16	girl	2	3	2	4	3	2	3	4	3	3	2	3	3	3	3	3	3	3	4	6	6	4	6	6	4	4	6	4	6	6	4	4	4	4	4	3	4	4	4	4	4	4	4	4	4	4	4
4	16	boy	3	3	4	3	3	2	3	4	2	3	3	3	3	3	3	3	3	3	5	5	5	5	5	5	5	5	5	5	5	5	3	3	3	4	3	4	4	4	3	4	4	4	4	4	4	4	4
4	17	boy	4	4	3	2	3	4	2	2	3	3	3	3	3	3	3	2	3	3	6	7	6	6	7	5	5	7	6	6	7	6	4	3	4	4	4	3	3	4	4	4	4	4	4	4	4	4	4
4	17	boy	4	4	3	4	3	4	4	4	4	2	2	2	3	4	3	2	4	3	4	7	4	5	6	6	3	5	3	3	6	4	4	5	4	5	5	4	5	5	2	4	4	4	5	2	3	4	2
4	16	boy	4	4	3	4	3	3	3	3	3	3	3	3	3	3	3	3	3	3	6	6	6	6	6	7	6	6	6	6	6	6	4	3	4	4	4	4	4	3	4	4	4	4	4	4	4	4	4
4	17	boy	4	4	3	4	2	3	2	2	3	3	3	3	3	3	3	3	3	3	6	7	6	4	7	5	4	7	5	4	7	3	4	3	4	5	4	4	4	4	5	4	4	5	4	5	5	3	3
4	17	girl	4	4	4	4	3	3	3	2	3	3	3	3	3	3	3	4	3	2	6	5	6	6	5	6	6	5	5	6	5	6	4	5	4	4	5	3	4	4	3	4	4	4	3	2	4	3	4
4	16	boy	2	3	2	2	3	4	3	2	4	4	3	1	1	4	4	3	3	3	7	7	5	4	1	6	5	7	7	6	7	7	5	5	4	5	5	5	1	5	5	4	5	1	3	4	3	1	5
4	16	girl	2	2	2	4	4	2	2	3	3	3	3	3	3	3	4	3	3	3	4	6	4	5	5	7	6	7	3	6	6	2	3	4	4	4	4	4	4	4	4	5	3	3	3	3	3	2	3
4	16	girl	3	2	2	3	4	2	2	3	3	3	3	3	4	3	3	3	3	3	6	6	6	6	6	6	6	6	6	6	6	6	4	4	4	4	4	4	4	3	3	3	3	4	3	4	5	3	3
4	16	boy	2	2	3	4	3	2	3	3	3	2	2	2	2	2	2	2	3	3	6	7	5	6	7	6	6	6	6	7	5	6	3	3	3	4	4	4	4	3	3	5	5	4	5	4	4	3	3
4	16	boy	3	3	3	2	3	2	2	5	3	2	2	3	2	3	3	3	3	3	6	6	6	6	6	6	6	6	6	6	6	6	4	3	3	4	4	4	4	3	5	3	5	4	2	3	5	4	4
4	17	boy	3	3	3	4	2	3	3	4	3	3	3	3	3	3	3	3	3	3	6	6	6	6	6	6	6	6	6	6	6	5	4	4	4	4	3	3	4	4	4	4	4	4	4	4	4	4	4
4	17	boy	3	4	4	4	3	4	4	4	3	4	2	3	3	4	4	3	4	3	7	7	7	4	7	5	5	7	7	5	7	5	4	5	4	5	5	1	2	5	3	5	2	5	5	4	3	5	5
4	15	girl	2	4	3	3	1	1	1	1	3	2	2	2	2	3	2	2	2	2	5	6	7	4	6	6	4	4	6	4	7	7	3	3	3	4	4	3	3	4	5	4	5	5	4	3	4	4	4
4	18	girl	4	3	3	3	3	4	2	3	2	3	2	2	2	3	2	2	2	2	5	6	7	6	5	5	5	4	4	5	5	4	5	3	2	3	5	2	5	4	5	3	5	4	4	4	5	5	4
4	17	boy	4	4	3	3	3	3	3	3	3	3	2	3	2	3	4	2	3	2	6	5	7	6	3	5	6	3	4	5	3	7	5	3	3	5	3	3	4	4	4	4	5	3	3	4	4	5	5
4	17	girl	4	4	4	4	3	4	3	2	3	3	2	3	3	3	3	2	3	4	7	6	7	7	6	6	7	6	6	7	6	6	3	4	4	4	5	5	5	5	5	3	5	3	4	2	4	4	4
4	16	girl	4	4	4	4	3	3	3	3	3	4	3	3	3	3	3	2	3	2	7	7	7	6	7	7	7	7	7	7	7	5	4	3	4	5	5	4	5	5	4	3	3	4	3	5	4	4	3
4	18	girl	5	5	5	5	3	3	3	3	2	3	3	3	3	3	3	3	3	3	6	7	7	7	7	6	6	6	6	6	6	6	5	3	3	5	4	4	4	3	5	3	5	4	3	4	4	4	4
4	16	girl	5	5	5	5	3	4	3	2	3	3	3	3	3	3	3	3	3	3	6	6	5	6	5	6	6	5	6	6	5	6	3	4	4	4	4	3	3	4	4	4	4	4	4	4	4	4	4
4	17	girl	5	5	5	5	3	2	2	2	4	3	3	3	3	3	3	3	3	3	6	6	6	6	6	6	6	6	5	5	6	5	4	4	3	4	4	3	4	3	4	3	4	3	4	4	4	4	4
4	18	boy	5	5	5	5	3	3	4	2	1	4	1	4	4	2	4	4	4	4	6	6	6	6	6	1	6	3	1	6	6	7	5	4	4	4	4	2	4	5	4	5	4	2	5	5	4	3	4
4	17	boy	4	4	4	4	4	4	4	4	3	3	4	4	3	4	4	3	3	3	7	6	7	6	4	6	7	7	7	7	6	6	5	1	5	5	3	4	4	5	5	5	5	3	5	5	5	5	5
4	16	girl	4	4	3	2	2	2	1	1	2	1	1	2	1	1	3	1	3	1	4	7	3	1	7	3	1	7	2	1	7	3	5	5	4	4	5	3	5	5	5	3	3	1	5	3	5	5	2
4	17	girl	3	4	2	2	5	3	3	4	3	2	2	2	2	2	2	2	2	2	4	7	5	4	7	6	4	7	5	4	7	4	5	3	3	4	4	4	4	4	5	4	4	4	4	2	3	5	5
4	16	girl	4	3	2	2	4	4	3	4	3	2	2	3	2	2	3	2	2	2	3	6	6	3	6	6	3	3	6	3	7	3	4	5	3	3	3	3	2	4	5	4	5	3	4	3	5	5	5
4	17	girl	4	3	3	3	3	2	3	2	3	2	3	3	2	2	3	2	2	2	4	6	6	3	6	6	6	6	6	6	6	6	4	4	4	4	4	4	4	4	4	4	4	4	4	4	4	5	3
4	18	girl	3	3	4	3	2	2	3	3	2	2	2	2	2	3	3	3	3	3	5	7	6	5	7	6	5	7	6	5	7	6	5	4	4	4	4	5	4	4	5	4	3	5	4	1	4	4	4
4	17	boy	2	3	3	5	2	2	3	3	3	3	2	3	3	3	3	2	2	3	7	6	6	7	6	6	7	6	6	6	7	6	4	5	4	4	3	3	3	4	5	3	4	4	4	3	4	4	3
4	17	boy	3	3	4	4	3	3	3	2	3	3	2	2	2	3	3	3	3	3	4	6	4	4	6	5	4	6	4	4	6	6	5	3	4	5	4	4	4	5	5	4	3	5	4	3	5	5	5
4	17	girl	4	3	3	3	3	3	3	3	3	4	2	3	3	3	3	2	3	2	5	7	7	6	7	7	6	7	5	6	7	4	3	3	4	3	5	5	4	3	4	3	4	5	4	3	4	5	5
4	16	boy	2	3	4	4	2	3	3	4	3	3	3	3	3	3	3	3	3	3	6	7	6	6	7	6	6	6	6	6	6	6	4	4	4	4	4	4	4	4	4	4	4	4	4	4	4	4	4
4	16	boy	4	4	3	3	3	2	2	2	3	4	3	3	3	3	3	3	3	3	5	6	6	4	6	7	5	6	6	6	7	4	5	3	4	3	3	3	5	3	5	4	5	3	4	4	5	4	3
4	17	boy	3	4	3	3	3	2	3	3	3	3	2	3	3	4	4	3	4	3	5	5	6	6	5	6	7	4	4	5	7	6	3	5	4	4	5	3	5	4	5	4	5	3	2	3	4	5	2
4	17	boy	4	3	4	3	3	3	2	4	4	4	4	4	4	4	4	4	4	4	7	7	7	7	7	7	7	7	7	7	7	7	4	4	4	4	4	4	4	4	4	4	4	4	4	4	4	4	4
4	16	girl	3	4	3	3	3	2	3	4	2	2	2	2	2	2	2	2	2	2	7	7	6	6	6	6	6	6	7	6	7	7	4	4	4	4	4	4	4	4	4	4	4	4	4	4	4	4	4
4	16	girl	4	4	3	3	4	4	2	2	2	2	2	3	3	3	3	3	3	3	5	6	6	6	6	7	6	6	6	5	6	6	3	3	4	4	4	4	4	4	4	4	4	4	4	4	4	4	4
4	16	girl	4	3	4	4	3	3	2	3	4	3	3	3	3	3	3	3	3	3	5	7	6	5	7	6	5	6	6	6	6	6	4	4	3	4	4	3	5	3	4	4	4	4	4	4	4	4	3
4	18	girl	4	4	4	3	2	1	1	1	3	3	2	2	1	1	2	2	2	2	6	6	6	6	6	6	6	6	6	4	6	4	4	4	4	4	4	4	4	4	4	4	4	4	4	4	4	4	4
4	16	boy	3	4	4	4	2	3	3	3	3	3	3	3	3	3	3	3	3	2	5	6	6	5	5	7	4	5	6	4	6	5	4	3	3	4	4	4	4	4	5	4	4	4	4	4	4	4	4
4	16	boy	4	3	4	5	3	3	3	3	3	2	2	4	3	2	4	3	3	3	7	7	7	7	7	6	7	7	6	7	7	6	5	4	4	5	5	5	5	5	4	4	1	4	3	3	5	3	5
4	17	boy	3	4	3	2	3	3	3	3	3	2	3	3	3	3	3	3	3	3	4	6	7	7	7	7	7	7	6	7	7	7	3	2	4	5	5	3	4	4	4	4	4	4	4	4	4	3	4
4	17	girl	4	4	3	2	2	3	4	3	4	3	1	3	2	3	4	3	4	3	6	7	6	7	5	6	7	3	6	6	4	6	5	2	5	4	4	3	4	5	5	3	5	4	5	5	4	4	4
4	17	boy	3	4	4	3	3	4	3	2	3	3	3	3	3	3	3	3	3	3	5	6	6	4	5	5	4	4	5	5	4	5	3	4	4	4	4	4	4	5	3	4	4	4	3	4	4	4	4
4	16	girl	4	3	4	4	3	4	2	2	2	2	2	2	2	2	2	2	2	2	5	5	5	5	5	5	5	5	5	5	5	5	4	4	4	4	4	3	3	5	4	4	4	4	4	4	4	4	4
4	17	girl	4	4	3	4	1	2	1	1	3	3	2	3	2	2	2	2	3	2	5	5	3	4	4	2	3	4	3	5	5	3	4	4	4	4	3	5	5	4	4	3	4	5	3	4	4	4	4
4	16	girl	4	4	3	3	3	3	3	3	3	3	2	2	3	2	2	3	3	2	4	6	6	5	7	5	5	6	4	4	6	5	4	3	3	4	5	3	5	4	5	4	4	4	3	3	4	5	3
4	16	boy	4	4	4	3	3	4	2	2	2	2	2	3	3	3	3	3	3	2	4	6	5	3	6	6	6	6	6	6	6	6	4	4	4	4	4	4	4	4	4	4	4	4	4	4	4	4	4
4	16	girl	5	5	5	3	3	2	2	3	3	2	2	3	2	4	3	2	3	2	6	7	7	6	7	6	6	6	6	6	7	4	3	3	4	4	4	3	4	4	5	4	5	4	4	4	5	5	3
4	16	girl	5	4	4	5	3	3	3	3	3	2	2	3	2	3	3	3	3	3	7	5	6	6	6	6	7	6	7	7	7	6	3	4	3	4	5	4	4	3	5	4	3	4	3	3	4	5	4
4	17	boy	2	2	3	3	3	2	2	3	2	3	2	3	2	3	4	3	2	3	4	7	7	7	6	7	7	5	7	4	7	6	3	4	3	4	5	4	4	4	4	4	4	4	4	4	4	4	4
4	16	girl	4	3	2	5	2	2	3	3	3	3	3	3	2	3	3	3	3	2	4	6	7	6	6	7	6	7	6	6	7	7	3	5	4	4	3	3	5	5	3	3	5	5	5	3	2	3	5
4	16	boy	3	3	4	4	2	3	2	4	3	3	2	3	2	4	3	3	3	2	7	6	7	7	7	7	5	7	4	3	7	6	5	4	4	3	2	4	3	5	4	4	3	4	4	5	4	3	3
4	16	boy	2	4	2	4	3	4	4	4	3	3	2	2	3	4	3	4	3	2	6	5	3	5	4	2	3	6	2	4	7	5	4	5	3	5	3	4	5	4	3	3	4	5	5	2	5	5	2
4	18	boy	4	4	4	3	3	2	2	3	3	3	3	3	3	3	3	3	3	3	4	5	6	4	5	5	4	4	6	4	5	6	4	4	4	4	4	4	4	4	4	4	4	4	4	4	4	4	4
4	16	girl	4	2	3	3	3	2	2	3	3	3	3	3	3	3	3	3	3	3	6	6	6	6	6	6	6	6	6	6	6	6	4	4	4	4	4	4	4	4	4	4	4	4	4	4	4	4	4
4	16	boy	4	4	4	4	3	4	2	3	4	3	3	3	3	3	3	3	3	3	6	6	6	6	6	6	6	6	6	6	6	6	4	3	4	4	4	4	4	4	4	4	4	4	4	2	4	4	3
4	18	girl	4	5	4	4	2	3	3	2	3	3	3	4	3	3	3	3	3	3	5	6	7	6	6	6	6	6	6	6	6	6	5	5	3	3	4	4	4	5	5	5	4	3	4	3	3	4	3
4	17	girl	4	4	4	3	3	3	2	2	4	4	3	3	3	3	3	3	3	3	6	6	6	6	6	6	6	6	6	6	6	6	3	4	4	4	4	4	4	4	4	4	4	4	4	4	4	3	3
4	16	boy	3	3	4	5	3	2	3	2	4	3	3	4	4	3	3	3	3	3	6	7	6	6	7	6	6	6	5	6	7	6	4	5	4	4	4	4	4	5	5	5	1	4	4	3	4	4	4
4	16	boy	3	3	3	3	2	2	3	3	2	2	2	2	2	2	2	2	2	2	7	7	4	4	7	4	4	7	7	7	7	4	4	4	4	4	4	4	4	4	4	4	3	4	4	3	4	4	4
4	17	boy	4	4	4	4	3	3	3	3	3	3	1	3	2	2	3	2	2	2	6	6	6	6	6	6	6	6	6	6	6	6	4	4	4	4	4	4	4	4	4	4	4	4	4	2	4	4	3
4	16	boy	4	4	5	4	3	3	2	2	3	3	3	4	3	3	3	3	4	4	5	6	6	6	6	7	5	4	4	5	5	4	5	5	4	4	5	3	5	4	3	3	5	2	4	3	4	5	4
4	17	girl	3	5	5	3	2	2	3	3	3	2	3	3	2	2	3	2	3	2	6	6	7	6	6	6	6	6	5	5	6	6	4	4	4	4	4	4	5	4	4	4	4	4	4	2	4	4	4
4	17	girl	3	4	3	4	3	2	3	4	3	3	2	3	2	2	3	2	3	2	7	6	7	6	6	6	6	4	5	5	6	7	5	2	3	4	4	4	4	5	5	3	5	4	3	4	5	5	4
4	17	girl	4	4	3	3	3	3	3	2	3	3	3	2	2	3	3	2	3	2	6	7	7	6	7	7	6	6	6	6	7	7	4	2	4	4	4	4	3	4	4	4	4	4	4	4	5	3	3
4	18	girl	4	4	4	4	2	3	3	3	3	4	2	3	2	3	2	3	3	2	1	7	7	6	6	6	6	6	6	5	6	7	4	4	3	3	5	3	5	5	5	3	5	3	3	3	4	5	3
4	17	girl	4	4	4	4	3	2	4	3	3	2	2	3	3	3	3	3	3	2	6	7	7	7	7	7	7	6	6	7	7	7	5	5	4	4	4	4	4	4	4	3	4	4	4	4	4	4	4
4	18	girl	4	3	4	5	3	2	4	3	3	2	2	3	2	3	3	3	3	3	4	6	6	4	6	6	4	6	4	4	6	6	4	2	4	4	4	4	4	5	3	4	3	5	5	3	4	5	5
4	16	girl	4	4	4	4	3	2	3	4	2	2	3	3	3	3	3	3	3	3	7	7	7	7	7	7	7	7	5	6	7	7	4	3	4	4	4	3	4	4	5	4	4	4	4	4	3	3	4
4	17	girl	4	5	4	4	3	3	3	3	3	3	3	3	3	3	3	3	3	3	6	7	7	6	7	7	6	6	6	6	6	6	5	5	4	4	4	4	4	4	4	4	4	4	3	4	4	4	3
4	16	girl	5	4	4	4	4	4	3	3	3	3	2	3	3	4	4	3	3	3	7	7	7	6	7	6	7	7	5	5	7	3	3	4	4	5	3	3	4	4	5	4	5	3	4	3	5	5	4
4	16	girl	5	5	5	5	3	3	2	1	3	3	3	3	4	3	2	3	3	4	6	7	7	3	6	7	3	7	6	3	7	6	4	2	3	4	5	3	4	5	4	5	4	5	4	5	4	4	3
4	16	girl	5	5	5	5	3	4	3	3	3	2	3	4	4	4	3	4	3	3	6	7	7	5	6	1	3	4	4	7	6	7	4	4	5	5	3	5	3	2	3	4	4	2	4	2	5	5	2
4	18	girl	5	5	5	5	5	5	5	5	4	4	3	4	3	4	4	3	3	3	7	6	6	7	6	6	7	6	6	6	6	7	4	3	4	4	4	4	4	4	4	4	4	4	4	3	4	4	5
4	16	girl	5	5	5	5	4	4	3	4	2	2	2	2	2	2	2	2	2	2	5	7	7	6	7	7	6	6	6	6	7	7	4	4	4	4	4	4	4	4	4	4	4	4	4	4	4	4	4
4	16	boy	5	5	5	5	3	3	3	3	2	2	1	4	3	2	3	2	2	1	5	6	7	4	6	7	4	4	1	4	6	7	4	4	3	5	4	4	4	3	5	3	4	3	4	4	5	4	3
4	17	boy	5	5	5	5	3	3	4	5	3	3	2	3	2	2	2	2	2	2	6	2	5	4	3	5	4	2	4	4	2	5	4	2	4	5	4	5	2	5	5	3	4	3	4	3	5	5	5
4	16	boy	5	5	5	5	2	3	2	3	3	3	2	3	2	2	3	2	3	2	4	6	6	5	6	6	6	4	4	5	6	4	5	5	3	4	4	4	3	5	4	4	4	4	4	3	4	3	3
4	17	girl	3	3	4	4	3	3	4	4	1	4	2	2	2	3	3	3	3	3	3	4	4	4	4	5	4	6	4	4	6	4	3	5	3	3	4	4	3	5	4	4	4	4	3	2	5	4	5
4	16	boy	3	4	4	3	2	2	3	3	3	3	3	2	2	3	3	3	3	2	6	7	5	4	6	7	6	6	6	6	6	6	3	4	3	4	5	4	3	5	5	4	3	4	5	4	4	4	5
4	17	boy	3	4	3	3	3	3	3	2	3	3	2	3	2	2	3	3	3	3	6	6	7	5	7	7	6	6	5	5	7	7	4	5	3	3	4	3	4	5	4	3	4	4	4	3	5	5	4
4	17	boy	4	3	4	3	2	2	2	4	3	3	2	3	3	3	3	3	3	3	6	6	6	6	6	6	6	6	6	6	6	6	3	5	4	4	4	3	4	5	5	4	5	4	4	3	3	4	5
4	17	girl	3	4	4	3	3	3	2	2	3	2	2	3	3	3	3	3	3	4	6	6	6	6	6	6	6	6	5	6	7	6	5	5	4	4	4	3	5	5	5	5	4	4	3	3	5	3	3
4	17	girl	4	3	4	5	2	3	4	3	3	3	2	3	4	2	3	3	3	3	2	6	6	6	6	5	6	6	5	6	6	5	5	4	4	4	5	4	4	4	5	4	3	4	3	3	4	4	4
4	17	boy	4	4	5	5	3	3	2	3	3	3	3	3	3	3	3	3	3	3	6	6	6	6	6	6	6	6	6	6	6	6	4	4	4	4	4	4	4	4	4	4	4	4	4	4	4	4	4
4	17	girl	4	5	5	5	2	2	2	3	3	3	3	3	3	3	3	3	3	3	6	7	7	7	7	7	7	7	7	7	7	7	5	3	3	3	3	3	5	3	3	3	3	4	4	4	4	4	4
4	17	boy	5	5	3	5	3	2	3	3	3	3	3	3	3	3	3	3	3	3	6	6	6	6	6	6	6	6	6	6	6	6	4	4	4	4	4	4	4	4	4	4	4	4	4	4	4	4	4
4	16	girl	4	4	4	4	3	3	2	4	3	3	3	3	3	3	3	3	3	3	6	6	6	6	6	6	6	6	6	6	6	6	4	1	4	4	4	4	4	4	4	4	4	4	4	4	4	4	4
4	16	boy	4	5	3	4	4	3	4	4	3	3	3	3	3	3	3	3	3	3	6	6	6	6	6	6	6	6	6	6	6	6	4	3	4	4	4	4	4	4	4	4	4	4	4	3	4	4	4
4	15	girl	5	5	5	5	3	4	4	4	3	3	3	3	3	3	3	3	3	3	6	6	7	6	6	5	6	6	6	6	6	6	4	3	5	5	4	4	4	3	5	4	5	4	4	3	5	4	4
4	17	girl	5	4	3	4	3	3	3	2	3	3	3	3	3	3	3	3	3	3	6	6	6	6	6	6	6	6	6	6	6	6	4	4	4	4	4	4	4	4	4	4	4	4	4	4	4	4	4
4	16	girl	5	5	5	3	3	3	3	3	3	3	2	3	3	4	3	2	4	3	6	6	7	6	6	7	6	6	6	6	7	7	4	4	3	3	4	4	4	5	3	3	5	5	3	5	4	4	5
4	16	boy	5	5	4	4	3	3	3	2	3	3	3	3	3	3	3	3	3	3	6	6	6	6	6	6	6	6	6	6	6	6	4	4	4	4	4	4	4	4	4	4	4	1	4	4	4	4	4
4	16	boy	3	3	3	3	3	3	4	5	4	3	3	3	3	4	3	3	4	3	6	6	4	5	5	4	5	6	4	5	7	3	4	5	5	4	4	3	3	5	4	4	5	3	4	3	3	4	5
4	18	boy	3	3	3	3	2	3	2	2	4	4	3	3	3	3	4	4	3	3	7	7	7	7	7	7	7	6	7	7	7	7	4	4	4	4	4	3	4	4	4	4	4	4	4	4	4	4	4
4	17	boy	3	3	3	4	3	1	4	4	4	4	4	4	4	4	4	4	4	4	6	6	6	6	6	7	7	7	7	7	7	7	4	4	3	2	4	4	4	4	4	4	4	4	4	4	4	4	4
4	17	boy	2	3	5	3	4	3	3	5	3	3	3	3	3	3	3	3	3	3	7	7	7	7	7	7	7	7	7	7	7	7	5	3	4	4	4	4	4	4	4	4	4	4	4	4	4	4	4
4	18	boy	3	4	3	3	4	4	3	3	3	3	3	3	3	3	3	3	3	3	6	6	7	6	6	4	6	6	6	6	6	6	4	4	3	4	4	3	4	4	4	4	4	4	4	4	4	4	4
4	16	girl	3	3	4	3	3	3	3	4	3	3	4	3	3	3	3	2	4	2	1	7	7	6	6	6	5	6	6	6	6	6	4	4	3	4	4	5	4	4	5	4	4	3	3	4	5	5	4
4	16	girl	4	4	3	3	3	4	4	3	4	4	3	3	3	3	3	2	3	3	6	6	6	6	5	5	6	5	4	5	5	4	5	4	4	4	5	3	3	5	4	4	2	4	4	3	4	4	4
5	17	boy	4	5	5	5	4	3	4	3	4	4	3	4	3	4	2	2	3	3	6	5	7	7	6	7	6	4	6	6	4	7	4	3	3	4	3	3	3	5	3	4	4	4	5	4	4	4	4
5	16	boy	4	5	5	5	4	3	4	4	3	3	2	4	4	4	4	3	4	4	5	7	7	5	7	6	5	7	6	5	7	7	4	4	5	5	5	4	4	5	3	4	4	5	5	3	4	4	5
5	16	girl	4	5	5	5	3	3	3	3	2	2	2	3	2	2	2	3	3	3	6	6	6	6	6	6	6	6	6	6	6	6	4	4	4	4	4	3	4	4	4	4	4	4	4	4	4	4	4
5	16	girl	5	5	4	5	3	2	3	4	3	2	2	2	2	2	3	3	3	2	6	7	6	6	6	7	4	6	6	4	7	6	5	5	3	4	4	3	5	5	4	3	4	4	3	4	4	5	3
5	16	girl	5	5	4	5	2	3	4	3	3	3	3	2	2	3	2	3	3	2	6	6	6	6	6	6	6	5	6	6	6	6	4	4	3	4	4	3	4	5	4	4	4	4	4	4	4	4	4
5	16	girl	3	3	3	3	3	3	3	3	2	2	2	3	3	3	3	3	3	2	4	5	5	4	6	6	4	4	6	5	4	5	4	4	4	4	4	4	4	4	4	4	4	4	4	4	4	4	4
5	17	girl	3	5	5	3	3	3	2	4	3	2	2	2	3	3	3	3	3	3	6	6	6	6	6	6	6	6	6	6	6	6	4	3	3	5	3	4	5	4	4	4	4	4	4	4	4	4	4
5	16	boy	5	4	5	4	3	3	3	3	3	4	3	3	2	3	3	4	2	1	7	4	7	6	2	6	7	3	5	7	5	4	5	5	3	5	4	4	3	4	3	4	4	2	5	4	3	1	4
5	16	girl	5	4	5	4	3	3	3	3	3	3	3	3	2	3	3	3	3	3	6	7	7	6	7	6	6	7	6	6	7	6	3	3	4	4	4	4	2	5	5	5	5	1	3	3	3	5	5
5	17	girl	3	4	3	5	3	2	2	2	3	3	3	3	3	3	3	3	3	3	6	6	6	6	6	6	6	6	6	6	6	6	4	4	4	4	4	4	4	4	4	4	4	4	4	4	4	4	4
5	15	girl	4	3	3	3	2	3	2	2	3	3	2	3	3	4	4	3	3	2	7	7	7	7	6	4	6	6	4	7	6	6	5	5	3	3	5	3	4	4	4	3	5	3	4	3	5	4	5
5	16	girl	3	4	3	4	3	4	2	4	3	3	3	3	3	3	3	3	3	3	6	7	6	6	7	6	6	6	6	6	6	6	4	4	4	4	4	4	4	4	4	5	4	3	4	4	4	4	4
5	16	girl	3	4	4	3	4	4	3	2	3	3	3	3	3	3	3	3	3	3	6	7	7	6	7	7	6	7	6	6	6	6	4	5	4	4	5	4	4	5	4	3	4	5	4	3	4	4	4
5	17	boy	5	5	3	4	3	4	3	3	4	3	3	3	3	3	3	3	4	3	6	7	7	6	7	5	6	6	6	6	7	4	4	5	3	4	4	3	4	4	4	4	4	4	4	3	4	4	4
5	17	boy	3	3	5	5	2	3	3	2	2	2	3	3	2	3	2	3	3	2	5	7	7	7	5	6	6	6	4	3	6	6	5	1	4	4	4	4	2	4	5	5	5	5	5	2	4	4	5
5	17	boy	4	4	4	4	2	2	2	3	3	2	2	2	2	3	3	2	3	3	4	6	5	3	6	6	3	6	6	3	7	6	4	4	4	3	4	4	3	5	5	4	4	4	4	3	2	5	3
5	16	boy	4	4	4	5	4	4	3	3	4	2	1	1	3	3	3	3	3	3	6	6	4	1	4	1	5	4	4	4	5	1	4	3	3	4	4	4	4	5	5	3	3	4	4	3	4	4	4
5	17	boy	5	4	4	3	3	2	3	3	3	2	2	2	2	3	3	3	4	3	6	6	6	6	6	6	6	4	4	4	6	6	4	3	4	4	5	4	4	2	5	4	5	5	5	3	5	5	5
5	17	boy	5	3	5	5	2	2	4	2	3	3	3	3	2	3	2	3	3	3	5	5	5	5	5	5	5	5	5	5	5	5	4	4	3	5	4	4	4	4	4	4	4	4	4	4	4	4	4
5	18	girl	5	5	5	5	2	2	2	2	3	3	2	3	2	3	4	2	3	3	6	6	6	4	5	7	5	4	3	4	5	4	4	2	4	5	5	4	4	5	5	4	5	3	4	2	4	4	4
5	16	girl	5	5	5	5	2	2	2	1	3	3	3	3	3	3	3	3	3	3	6	6	4	5	5	5	6	5	4	5	5	5	4	5	4	4	5	4	4	5	5	4	4	4	4	2	4	4	4
5	17	boy	5	4	3	4	3	2	3	4	4	2	3	3	3	3	3	3	3	3	6	6	6	6	6	6	6	6	7	6	7	4	4	4	4	4	4	5	4	5	5	4	5	5	4	2	3	3	4
5	17	boy	3	5	5	5	2	2	2	3	3	3	3	3	3	3	3	3	3	3	5	5	4	6	6	6	6	6	6	6	6	6	3	4	4	4	4	4	4	4	4	4	4	4	4	4	4	4	4
5	17	boy	5	4	4	5	2	3	4	3	3	3	3	3	3	3	3	3	3	3	6	6	6	6	6	6	6	6	6	6	6	6	4	4	3	3	3	4	4	4	4	4	4	4	4	4	4	4	4
5	15	girl	4	3	3	4	4	4	2	2	3	3	3	3	3	4	3	3	3	3	6	7	6	6	7	6	6	6	6	6	7	4	4	4	4	4	4	4	4	4	5	4	4	4	4	3	4	4	4
5	16	boy	2	4	4	4	2	2	4	4	3	3	3	3	3	3	3	3	3	4	6	6	6	6	6	6	6	6	6	6	6	6	4	4	4	4	4	4	4	4	4	4	4	4	4	4	4	3	4
5	16	boy	3	4	4	4	4	4	3	3	3	2	3	4	3	2	4	4	4	3	6	5	7	5	6	6	4	4	6	4	5	4	5	2	5	4	5	5	5	5	5	3	4	5	4	3	5	3	5
5	15	boy	3	4	5	3	2	4	3	3	3	3	2	4	4	4	4	2	3	4	6	6	6	6	6	7	7	7	7	5	6	6	4	4	4	4	4	3	3	4	5	4	4	4	4	4	4	4	4
5	16	boy	4	3	4	4	3	4	3	2	3	2	3	2	2	3	2	3	2	2	6	7	7	6	6	6	6	7	6	5	7	7	4	4	3	4	5	4	4	4	5	4	4	4	4	4	4	3	3
5	18	boy	3	5	4	3	3	3	3	3	3	2	3	3	3	3	3	3	3	3	5	5	7	5	5	6	5	4	5	5	7	7	4	5	4	4	4	4	4	5	4	4	4	4	4	3	4	4	4
5	19	girl	5	4	4	4	4	4	3	4	3	3	2	3	3	3	4	4	4	2	6	7	7	6	7	1	6	4	4	6	6	6	4	2	4	4	3	3	4	5	4	5	5	3	4	3	5	5	4
5	16	boy	3	5	5	4	3	3	3	3	3	3	3	4	3	4	3	4	4	3	6	5	7	7	6	7	6	6	7	6	7	7	4	4	4	4	4	4	4	5	5	4	4	4	4	4	4	4	3
5	16	boy	3	5	4	4	3	4	3	3	3	2	2	3	2	3	3	3	4	2	6	6	7	6	5	5	6	5	3	6	4	5	5	3	4	5	5	5	5	5	3	3	4	3	3	2	5	5	4
5	18	girl	5	5	5	4	2	2	1	1	3	3	1	3	2	3	3	3	3	3	5	7	6	6	7	6	6	7	6	6	6	6	5	4	3	4	4	4	4	4	5	4	4	4	4	4	4	3	4
5	17	boy	5	5	5	5	3	3	3	3	4	2	2	2	3	3	4	3	3	3	7	7	7	6	7	5	7	7	6	6	7	4	5	4	3	4	4	3	3	5	5	4	4	4	5	5	5	5	4
5	17	girl	5	5	5	5	3	1	2	1	3	3	3	3	3	3	3	3	3	3	6	6	6	6	6	6	6	6	6	6	6	6	4	4	4	4	4	4	4	4	4	4	4	4	4	4	4	4	4
5	17	girl	4	3	3	2	5	3	4	3	3	3	3	3	3	3	3	3	3	3	6	6	7	6	6	7	6	6	6	6	6	7	4	4	4	4	4	3	4	4	4	4	4	5	4	4	4	5	5
5	18	girl	3	4	4	4	3	2	3	4	3	4	3	3	3	3	4	3	4	3	6	6	4	5	6	4	6	5	4	6	6	4	5	5	4	4	4	4	4	4	4	4	4	4	4	4	4	4	4
5	16	girl	3	3	3	3	4	4	3	4	4	4	4	4	3	4	4	4	4	3	7	7	7	7	7	7	7	6	7	6	7	7	4	5	3	5	3	3	5	5	5	5	5	5	4	2	5	5	3
5	17	girl	4	5	5	3	4	3	4	4	2	2	2	1	2	2	2	1	3	2	5	7	7	6	6	6	6	6	6	6	6	6	4	2	4	4	4	4	4	4	4	4	5	3	5	5	3	4	4
5	16	boy	4	4	5	3	3	4	5	3	2	2	2	2	2	2	2	2	2	2	5	5	5	5	5	5	5	5	5	5	5	5	4	4	4	4	4	4	4	4	4	4	4	4	4	4	4	4	4
5	16	boy	5	5	5	5	3	2	3	4	3	3	2	2	2	3	3	2	2	2	6	6	7	6	6	7	6	7	6	6	6	5	4	4	3	4	5	3	3	5	5	4	3	5	3	4	5	5	4
5	16	boy	5	5	5	5	2	2	2	3	2	2	2	3	3	4	3	3	3	3	6	7	6	6	6	5	6	5	1	5	6	7	4	4	5	5	4	3	4	4	5	5	5	4	4	3	5	4	4
5	16	boy	5	5	5	5	3	2	3	3	2	4	3	3	2	1	4	4	4	2	5	7	1	3	3	7	1	1	1	1	7	1	5	5	3	5	5	3	5	5	3	3	5	5	5	3	5	3	5
5	17	boy	5	5	5	5	2	3	3	3	3	3	3	3	3	3	3	3	3	3	5	6	6	6	6	6	6	5	6	6	5	5	4	4	3	4	4	4	4	5	4	4	4	3	4	3	4	5	4
5	17	boy	2	3	3	4	2	2	3	2	3	3	3	3	3	3	3	3	3	3	6	6	6	6	6	6	6	6	6	6	6	6	4	4	4	4	4	4	4	3	4	4	4	4	4	4	4	4	4
5	15	girl	2	3	4	4	2	3	4	4	3	3	3	3	3	3	3	3	3	3	7	7	7	7	7	7	7	7	7	7	7	7	4	4	4	5	4	4	4	4	4	4	4	4	4	3	4	4	4
5	18	girl	3	2	3	5	3	4	4	4	3	3	3	3	3	3	3	3	3	3	6	6	6	6	6	6	6	6	6	6	6	6	4	4	4	4	4	4	4	4	4	4	4	4	4	4	4	4	4
5	16	boy	4	4	4	4	3	3	2	3	3	4	3	3	3	4	4	3	4	3	6	6	5	6	6	6	5	5	5	4	7	5	5	4	4	5	5	3	5	5	3	3	2	5	3	5	5	3	4
5	17	girl	4	4	4	4	3	4	2	3	3	4	1	4	4	4	4	4	4	4	6	6	6	6	6	6	6	7	6	6	7	6	4	5	3	4	4	4	4	3	4	4	5	4	4	4	4	4	4
5	16	boy	5	5	5	4	3	4	3	3	4	4	4	4	4	4	4	4	4	4	6	5	6	5	5	5	6	6	6	6	6	6	4	4	4	4	4	4	4	4	4	4	4	4	4	4	4	4	4
5	17	boy	5	5	5	5	3	3	4	5	1	2	3	3	3	3	3	3	3	3	6	6	6	6	6	6	6	6	6	6	6	6	5	4	4	4	4	4	4	3	4	4	4	4	4	4	4	4	4
5	16	boy	5	5	5	5	4	3	4	4	3	3	3	3	3	3	3	3	4	3	6	6	6	6	6	6	6	6	6	6	6	6	4	4	4	4	4	4	4	4	4	4	4	4	4	4	4	4	4
5	19	boy	5	5	5	5	4	4	4	3	4	4	4	3	3	4	3	4	4	4	6	6	6	6	6	7	6	6	7	7	7	7	5	4	4	4	4	4	4	3	5	4	4	4	4	4	4	5	4
5	17	girl	5	5	5	5	2	2	2	2	2	2	2	2	2	2	2	2	2	2	6	6	6	6	6	6	6	6	6	6	6	6	4	4	4	4	4	4	4	4	4	4	4	4	4	4	4	4	4
5	17	girl	5	5	5	5	2	1	1	2	2	2	2	2	2	2	2	2	2	2	6	6	6	6	6	6	6	6	6	6	6	6	4	4	4	4	4	4	4	4	4	4	4	4	4	4	4	4	4
5	16	girl	3	3	2	4	2	2	1	1	3	2	1	2	2	2	2	2	2	2	5	6	6	5	6	7	5	5	5	4	5	6	4	4	4	4	4	4	4	4	4	4	4	4	4	4	4	4	4
5	16	girl	3	4	3	2	2	2	2	3	3	2	2	3	2	3	3	2	3	2	5	7	6	6	6	7	6	7	6	6	7	7	4	4	4	5	5	3	4	5	4	4	4	5	3	2	5	4	3
5	18	girl	2	2	4	4	2	4	2	4	3	2	2	3	2	3	3	3	3	3	6	7	6	6	7	7	6	6	6	6	7	6	4	4	4	4	4	4	4	4	4	4	4	4	4	4	4	4	4
5	17	girl	2	2	3	3	3	3	3	3	3	3	1	3	2	3	2	2	4	4	7	6	7	7	6	5	7	4	7	7	7	7	5	4	5	4	4	5	5	5	5	3	5	5	5	2	5	4	5
5	16	boy	3	3	2	2	1	1	2	2	3	3	2	3	3	3	3	2	3	2	6	7	6	6	6	5	6	6	5	5	6	3	4	2	3	5	5	4	3	5	4	4	4	4	4	3	5	5	4
5	17	girl	5	5	5	5	3	4	2	3	3	3	2	2	3	3	3	3	3	3	2	5	6	6	6	6	6	6	6	6	6	6	5	3	4	4	4	3	5	3	3	3	4	3	3	5	5	5	5
5	17	girl	2	2	1	1	2	3	4	2	2	2	3	3	3	3	3	4	3	2	6	6	6	6	6	6	6	6	7	7	4	4	4	4	4	4	3	4	5	4	5	4	4	4	5	4	4	5	5
5	16	girl	3	2	4	3	4	4	4	2	3	2	3	4	3	3	4	2	2	3	6	7	7	6	7	7	5	6	7	5	7	7	5	4	4	5	5	5	4	5	5	4	5	4	3	2	4	5	3
5	16	boy	3	3	3	3	2	2	2	3	3	3	3	3	3	3	3	3	3	3	6	6	6	6	6	6	6	6	6	6	6	6	4	4	4	4	4	4	4	4	4	4	4	4	4	4	4	4	4
5	17	girl	3	3	2	4	2	3	2	2	3	3	3	3	3	3	3	3	3	3	5	5	5	5	5	5	5	5	5	5	5	5	4	4	4	4	4	4	4	4	4	4	4	4	4	4	4	4	4
5	17	girl	4	4	3	5	3	2	2	2	3	3	3	3	3	3	3	3	3	3	6	6	6	6	6	6	6	6	6	6	6	6	4	4	4	4	4	4	4	4	4	4	4	4	4	4	4	4	4
5	17	girl	5	5	4	4	4	2	3	3	3	3	3	3	3	3	3	3	3	3	6	6	5	6	6	6	6	6	5	5	5	5	4	5	3	5	4	4	4	4	4	4	4	4	3	4	3	4	4
5	16	boy	4	5	4	5	4	4	4	3	3	3	3	3	3	3	3	3	3	3	6	6	6	6	6	6	6	6	6	6	6	6	4	4	4	4	4	4	4	4	4	4	4	4	4	4	4	4	4
5	17	girl	5	5	5	5	3	3	3	3	3	2	3	3	3	4	3	2	3	4	6	7	6	6	7	7	5	6	5	7	7	6	4	4	4	4	5	3	5	3	5	4	4	5	5	4	5	5	3
5	16	girl	5	5	5	5	2	3	4	4	3	3	3	3	3	3	3	3	3	3	6	6	6	6	6	6	6	6	6	6	6	6	4	4	4	4	4	4	4	4	4	4	4	4	4	4	4	4	4
5	19	girl	5	5	5	5	3	3	3	3	3	3	3	3	3	3	3	3	3	3	5	6	6	5	6	6	5	6	6	6	6	5	4	4	4	5	4	3	4	3	4	4	4	4	4	4	5	5	3
5	16	girl	5	5	5	5	3	2	4	3	3	3	3	3	3	3	3	3	3	3	6	6	6	6	6	6	6	5	6	6	6	6	4	4	4	4	4	4	4	4	4	4	4	4	4	4	4	4	4
5	16	girl	5	5	5	5	3	2	4	3	3	3	3	3	3	3	3	3	3	3	6	6	6	6	6	6	6	6	6	6	6	6	4	4	4	4	4	4	4	4	4	4	4	4	4	4	4	4	4
5	16	girl	4	4	4	3	2	2	3	5	3	3	3	3	3	3	3	3	3	3	6	6	6	6	6	6	6	6	6	6	6	6	4	4	4	4	4	4	4	4	4	4	4	4	4	4	4	4	4
5	17	girl	4	4	3	4	3	3	3	3	3	4	2	3	3	3	3	3	3	3	5	5	5	5	5	5	5	5	5	5	5	5	4	4	4	4	4	4	4	4	4	4	4	4	4	4	4	4	4
5	17	girl	3	4	4	3	3	3	3	3	3	3	3	3	3	3	3	3	3	3	6	6	6	6	6	6	6	6	6	6	6	6	4	4	4	4	4	4	4	4	4	4	4	4	4	4	4	4	4
5	16	boy	3	4	3	4	3	2	2	2	3	3	3	3	3	3	4	3	3	3	5	6	6	6	6	6	6	6	6	6	6	6	4	4	4	4	4	4	4	4	4	4	4	4	4	4	4	4	4
5	16	boy	4	4	5	3	2	3	3	3	4	3	3	3	3	3	3	3	3	3	5	5	6	6	6	6	6	6	6	6	6	6	4	4	4	4	4	4	4	4	4	4	4	4	4	4	4	4	4
5	17	girl	4	4	5	4	3	2	3	4	3	3	4	4	3	3	4	3	3	3	6	7	6	7	7	6	6	7	6	7	6	6	4	4	4	5	4	4	4	4	4	4	4	4	4	5	4	4	4
5	17	girl	4	4	5	4	4	3	3	4	3	4	4	4	4	4	4	4	4	4	6	6	6	6	6	6	7	6	6	6	6	6	4	4	4	4	4	4	4	4	4	4	4	4	4	4	4	4	4
5	16	girl	4	4	3	5	3	2	2	4	2	2	1	1	1	2	2	2	2	2	2	7	6	6	6	6	6	6	6	6	6	6	4	4	4	4	4	4	4	4	4	4	4	4	4	4	4	4	4
5	16	boy	5	5	5	5	3	3	2	3	2	1	1	1	2	2	2	2	2	3	6	7	7	6	7	6	6	7	6	6	7	6	5	5	4	4	3	3	5	4	4	3	3	5	4	4	4	5	5
5	17	girl	3	2	3	4	3	3	3	3	2	2	2	2	2	2	2	2	2	2	6	6	6	6	6	6	6	5	6	6	6	6	4	4	4	4	4	4	4	4	4	4	4	4	4	4	4	4	4
5	16	boy	2	2	4	4	4	2	2	4	3	2	2	2	2	2	2	2	2	2	5	5	5	5	5	5	5	5	5	5	5	5	4	4	4	4	4	4	4	4	4	4	4	4	4	4	4	4	4
5	16	boy	5	5	5	5	2	2	2	3	2	2	2	3	2	2	2	2	2	3	7	7	7	7	7	6	7	5	5	7	7	7	5	1	3	3	3	3	4	5	3	4	4	4	4	4	4	4	5
5	17	boy	5	5	5	5	3	3	3	3	2	3	3	3	2	3	3	2	3	2	5	7	7	5	6	6	5	7	6	6	7	6	4	4	3	5	5	3	4	5	5	4	5	5	3	3	5	5	3
5	16	girl	2	2	2	3	2	3	3	2	1	2	2	3	3	3	3	3	3	3	6	6	6	4	6	7	6	5	6	7	7	5	5	5	5	4	5	4	5	3	5	4	3	3	5	3	3	4	4
5	16	girl	2	4	4	2	4	4	3	2	2	2	2	3	3	3	3	3	3	3	5	5	5	5	5	5	5	5	5	5	5	5	4	4	4	4	4	4	4	4	4	4	4	4	4	4	4	4	4
5	16	girl	4	3	5	4	2	2	4	2	3	3	2	2	2	3	3	3	4	2	4	7	6	6	6	6	6	6	6	6	6	6	4	4	4	4	4	4	4	4	4	4	4	4	4	4	4	4	4
5	17	boy	3	4	4	5	2	5	2	3	3	3	3	3	3	4	3	2	3	2	5	7	7	7	7	6	7	6	7	6	6	7	3	4	3	5	5	2	2	5	5	5	5	4	3	3	5	4	4
5	16	girl	3	4	3	2	3	3	3	2	2	2	3	4	3	3	3	3	3	3	6	7	6	6	6	6	6	6	6	7	6	7	5	4	4	4	5	4	5	4	3	4	4	4	4	4	4	4	4
5	16	girl	4	3	3	3	2	2	1	1	3	3	3	3	3	3	3	3	3	3	6	6	6	6	6	6	6	6	6	6	6	6	4	4	4	4	4	4	4	4	4	4	4	4	4	4	4	4	4
5	17	girl	3	3	4	3	3	2	4	3	4	1	1	4	1	3	4	4	4	4	7	7	7	7	7	7	7	7	7	7	7	7	4	4	4	5	5	5	4	4	5	5	5	1	4	4	5	5	2
5	16	girl	4	4	3	4	3	2	3	2	3	3	3	3	3	3	3	3	3	3	6	7	6	6	7	7	6	6	6	6	6	6	4	4	4	4	4	4	4	4	4	4	4	4	4	4	4	4	4
5	17	boy	2	4	3	5	4	4	3	4	3	3	3	3	3	3	3	3	3	3	5	5	5	5	5	5	5	5	5	5	5	5	4	4	4	4	4	4	4	4	4	4	4	4	4	4	4	4	4
5	17	girl	4	4	4	3	3	2	2	2	3	3	3	3	3	3	3	3	3	3	6	6	6	6	6	6	6	6	6	6	6	6	4	4	4	4	4	4	4	4	4	4	4	4	4	4	4	4	4
5	18	boy	3	4	4	3	3	3	3	3	4	3	2	3	3	3	3	3	3	3	6	7	7	6	6	7	6	6	6	6	6	6	5	3	5	4	3	3	5	5	5	5	5	3	4	3	3	5	3
5	16	boy	4	3	4	4	3	3	4	4	3	3	3	3	3	3	3	3	3	3	5	2	3	5	5	5	5	5	5	5	5	6	4	4	5	3	3	4	4	4	4	5	4	4	4	4	4	4	4
5	16	girl	3	3	4	4	2	2	3	2	3	3	3	3	3	3	3	3	3	3	6	6	6	6	6	6	6	6	6	6	6	6	4	4	4	4	4	4	4	4	4	4	4	4	4	4	4	4	4
5	17	girl	4	4	4	2	2	4	3	3	3	3	3	3	3	3	3	3	3	3	6	6	6	6	5	6	6	6	6	6	5	6	4	4	4	4	4	4	4	4	4	4	4	4	4	4	4	4	4
5	16	girl	4	4	4	3	4	5	3	3	3	3	3	3	3	3	3	3	3	3	5	6	6	6	6	6	6	6	6	6	6	6	4	4	4	4	4	4	4	4	4	4	4	4	4	4	4	4	4
5	17	boy	3	4	5	4	2	2	3	2	3	3	3	3	3	3	3	3	3	3	6	6	7	6	6	7	6	7	6	6	7	6	4	4	4	4	5	4	4	5	4	4	3	5	4	3	4	4	5
5	16	girl	5	3	4	3	2	2	2	1	3	3	3	3	3	3	3	3	3	3	6	6	6	6	6	5	4	6	5	4	6	5	4	4	4	4	4	4	4	4	4	4	4	4	4	4	4	4	4
5	16	girl	2	3	3	5	4	4	3	4	3	3	3	3	3	3	3	3	3	3	6	6	6	6	6	6	6	6	6	6	6	6	4	4	4	4	4	4	4	4	4	4	4	4	4	4	4	4	4
5	17	girl	3	3	4	5	3	2	2	2	3	3	3	3	3	3	3	3	3	3	6	6	6	6	6	6	6	6	6	6	6	6	4	4	4	4	4	4	4	4	4	4	4	4	4	4	4	4	4
5	16		3	3	3	2	4	4	4	3	3	3	3	3	3	3	3	3	3	3	6	6	6	6	6	6	6	6	6	6	6	6	4	4	4	4	4	4	4	4	4	4	4	4	4	4	4	4	4
5	16	girl	3	3	4	4	3	3	3	3	3	3	3	3	3	3	3	3	3	3	6	6	6	6	6	6	6	6	6	6	6	6	4	4	4	4	4	4	4	4	4	4	4	4	4	4	4	4	4
5	16	girl	4	4	4	4	2	3	2	3	3	3	3	3	3	3	3	3	3	3	6	6	6	6	6	6	6	6	7	6	6	6	4	4	4	4	4	4	4	4	4	4	4	4	4	4	4	4	4
5	16	girl	3	4	3	4	3	4	3	2	3	3	3	3	3	3	3	3	3	3	4	6	6	6	6	6	6	6	6	6	6	6	4	4	4	4	4	4	4	4	4	4	4	4	4	4	4	4	4
5	17	girl	3	2	3	3	4	5	3	3	3	3	3	3	3	3	3	3	3	3	6	6	6	6	6	6	5	6	6	6	6	6	4	4	4	4	4	4	4	4	4	4	4	4	4	4	4	4	4
5	17	girl	4	4	3	3	2	4	3	3	4	3	3	3	2	3	4	4	3	2	6	6	7	6	6	7	6	4	7	6	6	7	4	3	3	4	4	4	4	4	5	4	5	4	4	3	4	5	3
5	17	boy	3	2	2	4	4	4	3	4	3	3	3	3	3	3	4	3	3	3	6	7	7	6	7	7	6	6	7	5	6	5	4	5	3	4	4	4	4	4	5	4	4	5	4	3	4	5	4
5	17	boy	5	4	2	3	3	2	4	3	4	3	3	3	3	3	3	3	3	3	6	6	6	6	6	6	6	6	6	6	6	6	4	4	4	4	4	4	4	4	4	4	4	4	4	4	4	4	4
5	16	girl	3	4	4	4	3	2	4	3	4	3	3	4	3	4	3	3	3	4	6	7	5	5	7	5	6	6	5	6	6	5	3	4	4	4	5	4	4	4	3	4	4	4	4	4	4	4	4
5	16	boy	4	5	3	3	3	4	4	4	3	4	4	4	4	4	4	4	4	4	6	6	6	6	7	7	7	6	6	6	7	7	4	4	4	4	4	4	4	4	4	4	4	4	4	4	4	4	4
5	16	boy	4	4	3	5	3	3	3	3	2	2	2	2	2	2	2	2	2	2	6	6	6	5	5	7	6	6	4	5	6	4	5	4	3	4	5	3	5	5	5	4	3	5	4	3	4	4	4
5	16	boy	5	4	5	5	3	3	3	2	2	4	2	3	2	4	3	2	3	2	5	6	4	5	6	5	5	6	4	2	6	7	3	5	3	5	4	2	4	5	5	5	5	3	2	3	5	5	1
5	16	girl	4	5	5	4	3	4	4	3	3	3	3	3	2	3	3	3	3	3	6	6	6	6	6	6	6	6	6	6	6	5	4	4	4	4	4	4	4	4	4	4	4	4	4	4	4	4	4
5	17	boy	5	5	5	5	2	3	3	4	3	2	3	3	3	3	3	3	3	3	6	7	6	6	6	6	6	6	6	6	6	6	4	4	4	4	4	4	4	4	4	4	4	4	4	4	4	4	4
5	15	boy	5	5	5	5	3	3	4	3	4	3	3	3	1	4	3	3	3	3	7	4	5	5	3	5	5	2	2	5	5	3	4	5	4	4	4	4	4	5	5	5	5	5	3	2	5	5	3
5	17	boy	5	5	5	4	5	3	4	3	3	3	3	3	3	3	3	3	3	3	6	6	6	6	6	6	6	6	6	6	6	6	4	4	4	4	4	4	4	4	4	4	4	4	4	4	4	4	4
5	16	boy	4	5	5	5	4	3	5	3	3	3	3	3	3	3	3	3	3	3	6	6	7	6	6	6	6	5	6	6	6	6	4	4	4	4	5	4	4	4	4	4	4	4	4	4	4	4	4
5	17	boy	4	4	4	4	2	4	3	3	3	3	3	3	3	3	3	3	3	3	6	6	6	6	6	6	6	6	6	6	6	6	4	4	4	4	4	4	4	4	4	4	4	4	4	4	4	4	4
5	18	boy	5	3	4	5	3	2	3	3	3	2	2	2	2	2	2	2	2	2	5	5	3	5	5	3	4	1	1	1	4	4	5	5	3	3	4	4	5	4	4	4	4	3	4	3	4	4	4
5	17	girl	3	5	5	3	3	3	3	3	3	4	3	3	2	3	2	2	2	3	6	7	6	7	7	7	7	7	6	5	7	7	3	5	3	5	5	3	5	5	5	4	5	5	5	3	5	5	3
5	16	girl	5	4	5	3	3	3	3	3	3	3	2	3	3	2	3	3	3	3	6	7	7	6	7	7	6	6	7	7	6	6	5	2	4	5	5	5	5	5	5	5	5	5	4	3	5	5	3
5	16	girl	4	5	4	4	2	3	3	4	3	3	2	3	3	3	3	3	3	3	5	6	6	6	6	5	5	5	5	5	6	5	4	2	4	5	5	4	4	4	4	4	4	4	4	4	4	4	4
5	17	girl	5	4	5	4	4	3	3	2	4	3	3	3	3	3	3	2	2	3	4	4	6	4	3	4	4	4	4	4	6	4	5	5	5	5	5	5	5	5	5	3	5	5	5	3	3	3	3
5	16	boy	4	5	5	4	3	3	3	3	3	3	3	3	3	3	3	3	3	3	7	7	7	6	7	7	7	6	7	7	6	6	4	4	4	4	5	4	4	4	4	4	4	4	4	5	5	5	4
5	18	girl	5	5	3	3	3	4	4	4	3	2	4	3	3	3	3	3	3	4	6	7	7	7	6	7	7	7	7	6	6	7	5	4	4	4	4	2	4	4	4	4	5	5	5	5	5	5	3
5	17	boy	4	3	4	5	4	3	4	4	3	4	3	3	3	3	3	3	3	3	6	7	7	6	6	7	6	6	6	6	7	6	4	4	4	3	4	4	4	5	5	4	4	5	4	3	4	5	3
5	16	boy	5	5	3	5	4	4	4	3	3	2	2	3	3	3	3	3	3	3	6	6	6	6	6	6	6	6	6	6	6	5	5	3	4	4	3	3	5	5	5	5	5	3	5	3	5	5	5
5	17	boy	4	5	4	5	5	3	3	4	4	4	3	3	3	2	2	3	2	2	5	7	6	6	6	6	5	5	5	5	6	6	4	5	4	4	4	4	4	4	4	4	4	4	4	4	4	4	4
5	16	girl	5	5	5	5	4	3	4	3	3	3	3	3	3	3	3	3	3	2	6	6	6	6	6	6	6	6	6	6	6	6	4	4	4	4	4	4	4	4	5	4	4	4	4	3	5	4	4
5	16	boy	5	5	5	5	3	3	4	4	4	2	2	2	2	4	4	4	4	2	7	7	5	6	7	7	7	7	5	7	7	7	5	2	3	5	5	5	4	5	5	5	5	3	5	4	5	5	3
5	17	boy	5	5	5	5	4	5	3	4	3	3	3	3	3	3	3	3	3	3	6	7	7	6	7	6	6	6	6	6	7	6	5	5	4	5	4	4	4	4	4	4	4	4	4	3	4	4	4
5	16	boy	5	5	5	5	4	4	3	4	4	3	3	4	3	3	3	2	4	4	7	7	7	6	6	7	7	7	4	7	7	4	5	3	5	5	5	3	5	3	4	3	5	3	3	5	5	5	5
5	16	girl	2	2	2	3	3	2	2	2	2	2	2	4	4	4	4	4	4	4	7	7	7	7	7	7	7	7	7	7	7	7	5	2	5	5	4	4	5	3	5	4	5	5	5	4	5	5	5
5	16	boy	3	4	2	3	2	2	3	2	2	3	3	2	3	3	3	3	3	3	6	6	7	6	5	5	6	5	5	6	6	5	4	4	4	5	4	4	4	4	5	5	5	4	4	3	4	4	4
5	16	girl	4	2	4	2	2	3	2	2	2	2	2	2	2	2	3	3	2	2	3	5	6	6	6	6	6	5	5	6	5	6	3	3	2	3	3	5	3	5	5	3	5	5	5	5	5	3	5
5	17	boy	2	3	3	3	2	2	3	3	3	3	2	3	2	2	2	2	4	2	5	5	7	5	5	5	5	7	5	6	7	5	4	4	4	5	4	5	4	5	5	4	4	3	4	4	4	4	5
5	16	girl	3	2	3	3	2	2	3	3	4	3	2	1	4	4	2	2	4	3	5	6	6	6	6	6	6	6	6	5	6	5	3	4	5	5	5	4	3	5	4	4	4	3	4	5	5	4	5
5	17	girl	4	3	3	4	2	2	2	3	3	3	3	3	3	3	3	3	3	3	6	6	6	6	6	6	6	6	6	6	6	6	4	1	4	4	4	4	4	4	5	5	5	5	5	4	5	4	4
5	17	girl	3	3	4	4	2	2	3	2	3	3	3	3	3	3	3	3	3	3	6	6	6	6	6	7	6	6	6	6	6	6	5	5	4	4	5	4	5	5	4	4	4	4	4	3	4	4	4
5	16	girl	4	3	3	2	3	2	4	3	3	2	3	3	3	4	3	3	3	3	7	6	7	6	7	2	5	4	2	4	7	1	5	5	4	5	5	5	5	5	5	4	2	4	3	4	5	4	5
5	16	boy	3	4	3	4	4	2	2	4	2	3	2	4	4	4	3	4	3	3	6	7	5	6	6	3	5	3	3	6	5	3	5	5	4	4	4	5	3	5	4	4	3	4	5	5	4	4	5
5	16	girl	4	4	4	4	3	2	3	4	4	3	3	3	4	4	4	4	3	4	6	7	6	7	7	7	7	7	7	7	7	7	5	3	4	5	4	4	5	3	2	5	5	3	5	5	4	4	5
5	16	boy	3	4	5	4	3	3	3	3	3	2	2	2	2	3	3	2	2	2	6	6	6	6	6	6	6	7	7	6	6	6	5	2	3	5	5	3	5	5	5	5	5	5	5	3	5	5	2
5	18	boy	4	4	4	4	3	3	2	4	3	3	2	3	3	3	3	3	3	3	6	7	7	7	7	7	7	7	7	4	7	4	5	3	5	5	5	3	5	5	5	4	4	5	5	3	5	5	4
5	16	girl	5	3	4	4	3	3	3	3	3	3	3	3	3	3	3	3	3	3	3	6	6	7	7	7	7	7	7	7	7	7	5	5	4	5	5	5	4	5	4	5	4	5	5	5	4	4	5
5	16	boy	4	3	4	5	3	4	3	2	3	3	3	3	2	3	3	3	4	3	5	7	5	5	7	6	6	6	5	6	7	6	3	5	4	4	4	3	5	5	5	5	5	4	4	4	5	4	4
5	16	girl	5	4	5	3	4	3	3	3	3	3	3	3	3	3	3	3	3	3	7	7	7	7	7	7	7	7	7	7	7	7	4	4	4	4	5	4	4	5	5	3	4	4	4	4	4	4	4
5	17	girl	4	4	5	4	4	3	3	3	4	4	3	3	3	3	3	2	3	2	4	6	6	3	6	7	3	6	5	3	6	6	4	5	3	4	4	4	5	5	4	4	3	4	4	4	4	5	5
5	17	boy	5	5	5	5	3	3	3	2	3	3	3	3	3	4	3	4	3	3	6	6	7	7	7	7	6	6	6	6	7	6	5	5	4	4	4	4	5	3	5	4	4	4	4	4	4	4	4
5	16	boy	5	5	5	5	3	2	3	5	3	3	2	3	2	3	3	2	3	2	6	6	6	5	6	6	5	4	5	6	6	5	4	3	3	4	5	3	3	4	4	4	5	5	4	3	5	5	4
5	16	boy	3	3	2	2	2	2	2	2	3	2	3	2	2	3	3	3	3	3	7	6	7	5	6	7	6	5	5	5	6	6	5	5	3	4	5	3	4	4	5	4	4	5	4	3	4	5	5
5	18	boy	3	2	2	2	2	3	2	2	3	3	2	3	3	3	3	3	2	2	6	7	7	4	7	6	4	7	7	4	7	7	5	5	3	5	5	3	4	5	5	4	5	4	3	3	4	5	3
5	17	boy	2	2	4	4	2	3	2	3	3	2	3	3	2	3	3	3	3	3	7	6	7	7	7	7	7	7	7	7	7	7	4	4	4	4	4	4	4	4	4	4	4	4	4	4	5	5	5
5	16	boy	4	3	3	3	2	3	3	2	3	3	2	3	2	3	3	3	3	3	6	5	6	6	5	6	6	5	6	6	5	6	4	2	3	5	3	3	4	4	5	4	5	3	4	3	5	5	5
5	17	girl	3	3	4	4	4	2	2	2	3	3	3	3	3	3	3	3	3	3	6	6	7	6	6	7	6	6	7	6	6	7	5	3	3	4	4	3	5	5	5	4	5	5	5	5	5	5	3
5	17	boy	3	4	4	3	3	2	3	2	3	3	2	4	4	3	4	3	4	4	6	6	7	7	6	6	6	4	5	5	6	5	5	5	5	4	5	4	2	5	3	3	5	2	3	5	4	4	5
5	16	boy	4	4	3	2	2	4	3	2	3	3	3	3	2	3	3	2	2	3	6	7	7	6	7	7	6	7	7	7	7	7	4	4	4	5	5	4	3	4	5	5	4	4	3	3	5	5	4
5	16	boy	4	4	3	3	3	3	2	2	3	3	2	3	3	3	3	3	3	3	6	6	7	7	6	7	7	7	7	7	7	7	5	3	4	4	5	4	5	5	5	4	4	4	5	5	4	5	4
5	17	girl	4	3	4	3	3	3	3	3	3	3	3	3	3	3	3	3	3	3	2	6	1	2	6	2	1	4	1	1	6	1	4	3	3	4	5	3	3	5	5	3	5	4	4	3	5	5	5
5	16	girl	3	4	4	4	2	3	3	3	3	3	3	3	3	3	4	2	3	4	4	6	6	6	6	7	6	6	7	5	6	4	4	3	5	5	5	3	5	5	4	4	5	4	3	4	5	5	5
5	17	girl	5	4	3	3	3	2	3	3	4	2	3	3	3	4	3	3	3	3	7	7	7	7	7	7	7	7	7	7	6	7	5	5	3	4	4	4	4	4	4	5	4	3	4	5	4	5	5
5	17	boy	4	4	3	4	2	3	4	3	4	4	4	4	4	2	3	4	4	3	5	4	5	6	5	6	6	7	5	7	7	7	5	5	3	3	5	3	4	4	5	4	5	5	3	3	5	5	5
5	16	girl	3	3	4	5	3	3	3	3	3	2	2	2	2	3	3	2	3	2	5	7	6	7	7	6	6	6	5	6	7	3	5	4	3	4	4	5	5	5	5	4	5	5	4	2	5	5	4
5	17	boy	4	4	4	4	4	3	3	2	4	1	3	3	1	4	3	3	4	3	7	7	7	7	6	6	6	4	7	4	4	7	4	3	5	5	4	4	4	5	5	5	5	4	5	3	5	5	3
5	18	boy	5	3	4	4	3	4	3	2	3	3	3	3	3	3	3	3	3	3	4	7	7	7	7	7	7	7	7	7	7	7	5	5	3	4	4	4	4	4	4	4	4	4	4	4	4	5	5
5	16	boy	4	5	4	3	3	3	3	3	4	1	3	3	3	3	3	3	4	3	6	7	7	7	7	7	7	7	7	7	7	7	5	5	4	4	4	2	4	4	4	4	4	4	4	4	5	5	4
5	16	girl	5	5	5	5	4	4	4	3	3	3	3	3	3	3	3	3	3	3	5	6	6	4	6	6	6	6	6	6	6	6	4	3	3	5	4	4	4	3	5	5	5	5	4	3	5	5	5
5	16	girl	5	5	3	3	3	3	3	3	3	3	3	3	3	3	3	3	3	3	7	7	7	7	6	7	7	6	7	7	7	7	5	4	5	4	4	4	4	4	4	4	4	4	4	4	4	4	4
5	16	boy	4	3	5	4	3	2	4	3	3	3	3	3	3	3	4	3	3	3	4	6	6	6	6	6	6	6	6	6	6	6	5	5	5	4	5	3	4	5	4	4	4	4	4	3	4	5	5
5	16	girl	4	4	5	3	2	4	3	3	4	3	3	3	3	4	4	3	3	3	6	7	4	6	7	5	6	5	4	5	6	5	5	2	4	5	4	5	4	5	5	5	4	3	4	4	4	5	5
5	16	boy	3	4	4	5	4	4	4	3	3	3	3	3	2	3	3	3	3	2	6	7	7	5	7	7	5	7	7	5	7	7	5	3	3	5	4	5	4	4	5	5	3	4	4	3	5	5	5
5	17	boy	5	4	3	4	4	4	3	4	3	3	2	3	3	3	3	3	3	3	6	7	7	6	6	7	6	5	6	6	6	7	4	4	4	5	4	4	5	5	5	5	4	3	4	5	4	5	3
5	16	boy	5	5	5	5	4	4	4	3	3	3	3	3	3	3	2	3	4	2	6	6	7	5	6	2	6	5	4	5	6	6	4	5	4	3	5	3	5	4	3	4	4	3	5	5	4	3	5
5	16	boy	4	4	4	4	3	3	2	3	3	3	2	3	3	4	3	3	3	2	6	7	6	6	7	6	6	6	4	5	7	5	5	4	3	4	4	4	4	4	5	4	4	4	4	4	5	5	4
5	18	girl	5	4	3	4	3	4	3	2	3	3	4	3	3	3	3	3	3	3	6	7	7	6	7	6	6	6	6	6	6	6	5	4	4	4	5	5	5	5	4	4	4	5	4	4	2	5	5
5	17	girl	3	4	5	4	3	2	4	3	2	2	2	2	2	2	2	2	2	2	6	6	6	6	6	6	6	6	6	6	6	6	4	3	4	4	4	4	4	4	4	4	4	3	4	4	4	4	4
5	17	girl	4	4	4	4	4	2	4	2	3	2	2	3	3	2	2	3	3	2	5	7	7	5	7	3	4	6	3	3	7	7	5	3	3	4	5	5	5	3	3	4	4	5	5	5	5	5	4
5	16	girl	4	4	5	3	4	4	3	4	4	3	2	2	3	3	2	3	3	2	6	6	6	6	6	7	6	6	7	6	6	7	5	4	4	4	4	5	3	4	4	4	4	4	4	5	4	4	5
5	17	girl	4	4	3	4	3	2	2	2	4	4	3	3	3	4	3	3	3	3	7	7	7	7	7	6	7	7	7	7	7	7	4	4	4	4	5	5	4	5	5	4	4	4	5	4	4	4	3
5	16	girl	4	3	4	3	3	2	2	3	4	4	3	3	3	4	4	4	4	3	6	6	5	6	6	6	6	6	6	6	6	6	4	5	4	3	3	5	4	5	4	4	5	5	4	5	4	4	4
5	17	boy	4	3	4	4	2	2	2	3	4	4	4	4	3	4	4	4	4	3	7	6	6	6	6	6	6	6	6	6	6	6	4	5	4	4	5	4	4	4	4	4	4	5	4	3	4	4	4
5	16	girl	4	4	4	4	3	2	2	2	3	4	4	4	4	4	4	4	4	4	7	5	4	4	5	6	3	3	4	4	1	2	2	4	5	5	5	5	3	3	3	4	4	4	5	5	4	4	5
5	18	girl	5	4	4	2	2	2	3	3	3	2	2	2	3	3	2	3	3	3	6	7	7	7	6	7	6	6	6	6	6	6	5	5	4	5	4	4	4	4	4	4	4	5	4	4	4	4	4
5	15	boy	4	5	4	3	3	3	2	1	3	2	2	3	3	3	3	2	3	3	6	7	7	7	7	7	7	7	7	7	7	7	5	5	4	5	4	4	4	5	5	5	4	4	3	4	5	4	3
5	16	girl	5	4	4	4	3	3	3	2	3	3	3	2	2	3	3	3	3	3	5	6	6	5	5	5	5	4	5	4	6	6	5	5	5	4	5	5	4	5	5	4	4	3	4	3	4	4	3
5	16	boy	4	3	4	5	3	2	4	3	3	3	3	3	2	3	3	3	3	3	1	4	4	4	4	4	4	4	4	4	4	4	3	5	4	4	5	4	4	5	4	4	5	5	4	4	4	4	4
5	16	boy	3	5	4	5	3	3	3	3	4	4	4	4	4	4	4	4	4	4	7	7	5	7	7	5	7	7	5	7	7	5	5	1	5	5	5	5	5	3	5	5	5	3	5	5	5	5	5
5	16	boy	5	5	4	3	3	2	3	4	3	3	2	2	2	2	2	2	2	3	4	6	7	7	6	7	6	6	5	6	6	7	4	4	4	4	5	5	4	5	5	5	4	5	4	3	4	4	3
5	17	boy	3	4	4	4	3	4	4	4	3	3	3	3	3	3	3	2	3	2	7	6	7	6	6	5	7	5	3	7	7	7	5	3	4	5	5	3	5	5	4	4	4	3	3	4	5	5	4
5	16	boy	4	3	3	5	5	1	4	5	3	3	3	3	3	3	3	3	3	3	6	7	7	7	7	5	6	6	5	7	7	6	4	3	4	3	3	4	4	4	5	4	5	3	4	4	5	4	5
5	17	boy	3	2	2	3	2	1	1	2	3	3	3	3	3	3	3	3	3	3	6	7	7	7	7	7	7	7	7	7	6	7	5	2	4	5	5	5	5	5	4	4	3	5	4	4	4	4	4
5	16	boy	2	2	3	3	2	1	1	2	4	3	3	3	3	3	3	3	3	3	7	6	7	6	6	7	6	6	7	7	7	7	5	5	4	5	5	4	4	4	4	3	4	5	4	4	4	4	5
5	18	boy	2	2	3	3	2	2	2	1	4	1	3	3	4	4	4	3	3	3	7	7	5	7	7	5	7	7	5	7	7	5	5	5	4	4	5	2	5	5	4	5	4	5	4	2	5	5	5
5	16	girl	2	2	2	4	3	3	2	2	2	1	1	3	3	3	2	3	3	2	6	6	6	6	6	6	6	6	6	6	6	4	5	3	4	5	4	4	4	4	5	4	5	4	4	4	5	5	4
5	16	girl	3	4	3	3	2	2	1	3	3	2	3	3	3	3	3	3	3	3	6	6	6	6	6	6	6	6	5	6	6	6	4	3	4	4	4	4	4	3	5	5	5	5	5	4	5	5	3
5	17	girl	3	2	2	4	2	2	2	3	3	3	2	2	3	3	3	4	4	2	6	6	7	6	6	6	6	5	5	6	7	2	5	5	3	4	5	4	5	5	4	3	5	3	3	3	5	5	5
5	18	girl	3	2	3	4	2	3	2	3	3	3	3	3	2	3	3	3	3	3	6	6	6	6	6	6	6	5	6	6	6	6	5	4	4	4	4	4	4	4	4	4	5	4	4	4	5	5	5
5	16	girl	4	2	3	4	2	2	2	4	3	4	3	3	3	4	3	4	3	3	7	7	7	6	7	5	6	6	5	6	6	6	4	4	4	4	4	4	4	4	4	4	4	4	4	4	5	5	5
5	17	girl	3	3	4	4	2	2	3	3	3	3	3	4	3	4	4	3	4	3	6	6	6	6	6	7	6	6	6	6	6	7	5	4	4	5	4	4	4	5	5	4	4	4	4	3	5	5	5
5	17	girl	2	4	4	4	2	2	2	4	2	3	2	2	2	2	3	3	2	3	6	7	7	7	7	7	7	7	6	7	7	6	5	5	3	3	5	3	5	5	5	3	3	4	4	5	5	5	5
5	16	girl	4	4	2	4	2	4	3	3	1	3	3	2	3	3	2	3	3	2	5	6	3	7	6	7	6	7	6	7	5	6	4	4	5	5	5	4	3	4	4	4	4	5	5	5	4	4	4
5	16	boy	4	5	4	4	2	3	2	3	1	4	4	1	1	1	4	4	4	1	4	4	1	4	4	4	4	4	4	4	4	4	5	5	3	5	5	5	5	5	5	5	5	1	5	1	5	5	5
5	15	boy	4	4	5	4	3	3	3	2	3	1	2	3	2	3	4	3	3	3	5	7	7	6	7	7	7	7	7	7	7	7	5	5	4	5	5	5	4	5	5	4	5	4	4	4	4	5	3
5	16	boy	4	4	4	4	4	2	2	4	4	4	2	3	3	3	3	3	3	3	6	6	7	6	6	7	7	7	5	6	7	6	5	5	3	5	4	4	3	5	4	4	4	4	5	5	5	5	5
5	16	girl	4	4	5	4	3	2	3	3	4	3	2	3	3	4	4	3	3	3	4	7	6	4	7	7	6	6	6	6	7	4	4	4	4	3	5	3	4	5	4	5	4	5	3	4	4	3	3
5	15	girl	4	4	4	4	3	2	4	3	4	3	3	4	4	4	4	3	4	3	6	6	7	4	4	7	1	3	4	1	3	5	4	5	5	5	5	5	5	5	5	5	5	4	5	5	5	5	5
5	16	girl	5	5	5	5	3	4	3	4	4	4	3	4	4	4	4	4	3	4	6	7	6	7	7	6	6	7	6	6	7	5	4	2	4	4	5	2	4	5	5	3	5	3	4	5	5	5	5
5	17	boy	5	5	5	5	4	3	4	3	3	3	3	3	3	3	3	3	3	2	6	7	6	6	7	6	5	6	6	4	6	6	4	3	4	4	4	5	5	4	5	5	5	5	5	4	5	5	5
5	17	boy	5	5	5	5	4	3	3	4	3	3	3	3	3	3	3	3	3	3	6	6	6	6	6	6	6	6	6	6	6	6	4	4	3	4	4	4	4	4	4	4	4	4	4	4	5	5	5
5	17	boy	3	3	4	4	2	2	2	1	3	3	3	3	3	3	3	3	3	3	7	7	6	6	7	7	7	7	7	6	7	7	4	5	4	4	5	4	5	5	4	4	4	5	4	3	5	5	5
5	16	boy	2	2	3	4	2	3	2	4	4	4	2	4	2	3	3	3	4	2	6	5	5	6	3	7	7	5	5	7	4	5	4	3	4	5	4	5	4	5	5	5	5	2	2	5	5	5	5
5	16	boy	3	3	2	3	4	2	2	3	4	4	4	4	4	4	4	4	4	4	7	6	6	6	5	6	6	5	6	6	6	6	4	5	4	5	4	5	5	5	4	5	4	4	4	5	4	4	4
5	16	girl	4	5	3	3	3	2	3	2	3	1	2	2	2	2	2	2	2	2	7	7	7	7	7	7	7	6	7	7	7	7	5	5	5	5	5	5	5	5	5	3	5	5	3	5	5	4	4
5	16	girl	4	4	4	4	4	2	4	2	3	2	3	3	3	3	3	3	3	3	6	6	6	6	6	6	6	6	7	7	7	7	5	2	5	5	5	5	5	5	5	4	5	4	3	4	5	5	4
5	16	girl	5	4	4	3	2	3	3	4	3	3	3	3	3	3	3	3	3	3	6	1	4	6	1	6	6	1	1	6	1	6	5	5	5	5	5	5	1	5	5	5	5	1	5	1	5	5	5
5	18	girl	5	4	4	3	3	3	3	3	3	1	2	4	3	4	4	3	3	4	6	7	7	7	7	7	7	6	6	6	6	7	5	3	4	3	4	4	5	3	5	5	5	5	5	5	5	5	5
5	18	boy	4	4	5	3	3	3	3	3	3	3	3	3	3	3	4	3	4	4	6	6	7	6	6	7	6	6	6	6	6	4	5	5	4	5	5	3	5	5	4	5	5	5	4	4	4	3	5
5	18	boy	3	5	4	4	2	3	4	3	3	3	2	4	4	3	3	4	4	3	1	1	1	1	1	1	1	1	1	1	1	1	1	1	4	4	4	4	4	4	5	4	5	5	5	5	5	5	5
5	17	girl	5	4	4	4	3	3	3	3	3	3	4	4	4	4	4	3	3	3	6	7	6	6	7	6	6	6	6	6	6	6	5	4	4	4	4	4	4	4	3	4	4	4	5	5	4	4	5
5	16	girl	5	5	5	4	3	3	3	3	3	1	3	3	3	3	3	3	3	3	6	7	7	6	7	7	7	6	6	6	6	4	5	3	3	5	4	5	5	5	5	5	5	3	5	5	5	5	5
5	17	boy	5	5	5	4	4	2	3	3	3	3	3	3	3	3	3	3	3	3	7	7	7	7	7	7	7	6	7	7	7	7	5	3	4	5	3	4	5	5	5	5	5	5	5	3	4	4	4
5	16	boy	5	4	5	5	3	4	3	3	3	4	3	3	2	4	2	3	4	3	7	7	7	7	7	5	7	7	5	7	7	2	5	5	3	4	5	3	4	5	5	4	5	5	4	3	4	5	2
5	17	boy	5	5	5	5	3	4	4	4	4	4	4	4	4	4	4	4	4	4	5	1	5	5	5	5	5	5	5	5	3	5	5	5	5	5	5	5	5	5	4	4	4	4	4	4	4	5	4
5	16	boy	5	5	5	5	3	4	5	3	3	3	3	3	3	4	3	2	3	3	6	7	6	6	7	6	6	7	6	6	7	5	5	4	3	4	5	4	5	5	4	4	4	5	4	4	4	5	4
5	16	boy	2	4	3	2	3	3	2	2	4	2	3	3	3	4	3	4	3	3	7	7	7	7	7	7	7	7	7	7	7	7	5	5	5	5	5	5	5	3	5	5	5	3	5	5	5	3	3
5	17	girl	3	3	3	3	2	3	2	2	4	4	3	3	2	3	3	2	3	3	6	7	7	7	7	7	6	6	6	6	7	6	4	4	4	4	5	4	4	5	5	5	5	5	5	2	4	3	5
5	17	girl	3	2	3	3	2	2	3	3	3	3	3	4	4	3	3	3	3	3	6	7	6	7	7	6	6	6	4	6	6	6	5	1	5	3	5	4	5	5	5	5	4	4	4	5	4	5	5
5	16	boy	3	3	3	3	2	3	2	3	3	3	1	3	4	4	4	3	4	4	7	4	7	7	4	7	7	4	7	7	4	7	3	1	5	5	5	5	5	5	5	3	5	5	5	4	5	5	5
5	16	girl	3	4	4	4	2	3	3	3	3	4	3	3	3	4	4	3	4	3	7	5	4	6	5	4	6	5	4	6	6	4	4	5	4	4	4	5	5	5	5	3	4	4	3	5	5	5	5
5	18	boy	3	5	4	3	3	3	4	2	2	2	2	2	2	3	3	3	3	3	5	7	7	6	7	6	6	6	6	5	6	5	4	3	3	5	4	5	5	5	5	5	5	4	5	3	5	5	4
5	17	boy	3	4	5	4	3	3	3	3	3	3	2	2	3	3	2	2	3	3	6	6	6	6	5	5	5	6	4	5	5	6	4	5	4	5	5	5	5	5	4	3	5	3	4	4	5	5	5
5	16	girl	4	4	4	4	2	3	3	4	3	3	3	2	2	3	3	3	3	2	5	4	4	5	4	4	4	4	4	5	4	3	4	3	4	5	4	5	5	5	5	5	4	4	5	4	5	5	4
5	16	boy	4	4	4	4	4	2	2	4	3	3	2	3	3	4	2	3	3	4	6	7	6	6	7	6	6	6	5	6	7	4	5	4	5	5	5	4	5	5	3	4	3	5	4	5	4	3	3
5	17	girl	5	2	5	5	2	4	4	2	3	2	3	4	4	3	3	3	3	3	7	5	7	6	7	4	7	5	4	6	6	7	5	3	4	5	4	4	5	5	5	4	5	5	4	3	5	5	5
5	16	girl	3	5	4	5	3	3	3	3	3	3	3	4	3	3	4	3	3	2	4	4	4	4	4	1	4	3	1	1	4	4	5	5	4	5	5	5	5	5	5	4	4	5	4	1	5	4	3
5	17	boy	5	5	5	5	4	5	4	2	3	3	3	3	3	3	3	3	3	4	7	7	7	7	7	7	7	7	7	7	7	7	4	4	4	5	5	5	5	5	5	4	5	4	5	4	4	4	5
5	16	boy	5	5	5	5	4	4	4	3	2	4	4	4	4	4	4	4	4	4	6	4	3	3	6	5	5	5	6	6	5	7	4	1	5	5	4	5	5	5	4	4	4	4	4	4	4	5	5
5	16	girl	5	5	5	5	5	4	3	3	4	3	4	4	4	4	4	4	4	4	5	6	5	6	5	4	5	6	4	4	7	4	5	3	4	5	3	5	3	4	5	4	4	4	5	5	5	5	4
5	15	boy	2	3	2	2	1	2	2	2	2	2	3	2	2	3	2	3	2	2	6	3	5	5	3	5	5	2	4	3	4	2	4	2	4	5	5	5	5	5	5	4	4	5	4	3	4	5	4
5	15	girl	3	3	2	2	2	2	2	1	3	3	3	3	3	3	3	3	3	3	6	7	7	6	7	6	6	7	6	6	7	7	4	3	3	5	5	5	5	4	4	4	5	3	4	4	5	5	4
5	16	girl	3	2	3	2	3	2	1	2	4	3	2	3	3	4	4	2	3	3	7	6	7	6	6	6	6	6	7	6	7	7	4	5	4	5	5	5	4	4	3	4	5	4	5	5	5	5	4
5	17	girl	2	2	2	4	2	2	1	3	3	3	2	3	2	2	3	3	3	2	6	7	7	6	7	7	6	6	7	7	7	7	4	4	3	5	5	5	4	5	5	4	5	5	5	5	5	5	4
5	18	boy	2	3	3	3	2	2	2	2	4	3	2	3	1	4	3	3	3	2	2	7	7	7	7	7	7	7	7	7	7	7	3	2	5	5	4	2	4	5	5	5	5	5	5	5	5	5	5
5	18	girl	2	3	3	3	1	2	2	3	4	3	3	3	3	3	3	3	3	3	6	6	6	6	6	6	6	6	6	6	6	6	4	2	3	4	4	4	5	5	5	5	5	5	4	4	5	5	5
5	16	girl	2	3	4	4	2	2	3	4	4	4	3	3	2	3	4	4	4	3	6	7	7	7	7	7	7	7	6	7	7	7	5	3	4	5	4	5	5	5	5	5	5	5	5	5	5	3	3
5	17	girl	5	2	3	3	2	4	2	3	4	4	4	4	4	4	4	4	4	4	7	4	5	6	4	6	6	7	5	6	7	4	4	5	5	5	4	4	4	3	5	5	5	5	4	4	5	5	5
5	16	boy	4	4	5	2	2	2	2	4	4	3	1	2	4	2	3	4	4	3	6	7	6	5	6	4	6	7	3	3	5	5	5	5	5	5	5	5	5	5	4	4	1	4	5	2	5	5	4
5	16	boy	3	5	4	3	2	3	3	2	3	4	3	3	3	4	3	3	4	3	7	6	7	6	6	7	6	5	6	7	6	7	5	5	4	4	5	4	5	5	5	4	4	4	4	5	5	5	5
5	19	boy	4	5	3	3	2	3	4	2	4	3	3	4	3	4	3	4	3	4	7	6	6	6	6	6	6	7	6	6	7	5	5	3	4	5	4	5	4	4	5	4	5	5	5	4	5	5	4
5	16	boy	5	4	4	3	2	4	3	3	3	4	3	3	2	3	3	2	2	3	7	7	7	6	7	7	7	5	7	7	7	7	5	4	3	5	5	5	4	5	5	4	5	4	5	3	5	5	5
5	16	boy	4	4	4	4	4	3	3	3	3	4	3	4	3	3	3	4	3	3	7	7	6	7	7	6	7	7	7	7	7	7	4	5	5	5	5	4	4	4	4	4	4	4	4	4	5	4	5
5	16	boy	5	4	3	4	3	3	4	3	3	4	4	4	4	4	4	4	4	4	7	5	6	5	5	4	7	7	7	6	6	6	5	4	3	4	5	5	5	5	5	5	5	4	4	5	4	4	4
5	18	girl	4	5	5	5	4	4	3	4	3	3	2	2	2	2	2	3	2	2	6	5	6	6	6	5	6	6	6	6	6	6	3	4	3	5	4	5	5	5	5	4	5	5	5	4	4	5	4
5	16	girl	5	5	5	5	4	2	4	4	3	2	2	2	3	3	3	3	3	3	7	7	7	4	7	7	6	7	7	5	7	6	5	5	4	4	5	5	4	5	5	5	5	5	5	4	5	5	4
5	16	boy	5	5	5	4	3	5	4	3	3	3	3	3	3	3	3	3	3	1	7	6	4	7	5	4	4	5	4	4	6	4	5	5	4	1	5	5	5	5	5	5	5	5	5	2	5	5	5
5	17	girl	2	2	1	2	2	1	1	1	3	4	3	3	3	2	2	3	3	2	7	7	7	7	7	7	7	6	3	6	7	7	5	1	5	5	5	5	5	5	5	4	5	5	5	5	5	4	3
5	17	girl	2	2	2	1	1	2	1	1	3	2	3	3	3	3	3	3	3	3	6	7	7	6	7	7	6	7	7	6	7	7	5	5	3	5	3	4	3	4	5	5	5	5	5	3	5	5	5
5	16	boy	3	4	3	2	3	2	3	3	3	3	2	2	2	3	3	2	3	2	5	7	7	7	7	5	5	5	7	7	7	4	3	3	3	4	5	5	5	5	5	5	5	5	5	5	5	5	5
6	17	girl	1	4	4	4	2	3	3	3	3	3	2	3	2	3	3	3	3	2	6	7	7	6	7	3	6	6	4	6	7	2	5	5	4	5	5	4	5	3	5	5	5	4	5	4	5	5	3
6	17	boy	3	5	3	3	3	3	4	4	2	4	2	3	3	2	3	3	3	3	6	7	6	5	6	6	6	5	4	5	7	7	5	4	3	5	5	5	5	3	5	5	5	3	3	3	4	5	5
6	16	girl	3	5	4	4	3	4	4	4	3	3	2	3	2	3	3	3	3	3	6	7	7	6	7	6	6	7	6	7	7	7	5	4	4	4	5	5	5	5	5	4	5	3	4	4	5	5	5
6	16	girl	5	3	4	4	4	3	4	4	3	4	2	4	4	4	4	3	3	3	4	6	7	4	5	7	4	7	7	6	6	6	4	4	4	4	4	4	4	4	4	5	5	4	5	1	5	5	5
6	17	boy	5	5	5	5	3	4	3	3	4	2	4	4	4	4	4	3	3	4	7	7	6	6	7	7	7	6	6	6	6	6	5	3	5	5	4	4	5	3	5	5	5	5	5	4	5	5	4
6	16	boy	5	5	5	5	2	2	5	4	4	4	2	2	2	2	2	3	3	2	7	7	1	7	7	2	7	6	7	7	7	1	4	1	4	5	5	5	5	5	4	4	5	5	5	4	5	4	3
6	16	boy	5	5	5	5	4	2	4	3	3	3	3	3	3	3	3	3	3	3	7	7	7	7	7	6	7	7	6	6	7	6	4	2	5	5	4	4	5	5	5	5	5	5	4	4	5	5	5
6	17	boy	5	5	5	5	5	4	3	3	3	4	2	4	3	4	4	3	3	3	7	7	7	7	7	5	5	4	4	5	7	6	5	5	5	5	5	5	5	5	5	4	5	5	5	3	5	5	5
6	16	girl	1	1	1	1	1	1	1	1	3	3	3	3	3	3	3	3	3	3	6	6	6	6	6	7	6	6	6	6	6	5	5	5	5	5	5	3	4	4	5	5	5	2	5	3	5	5	5
6	16	boy	4	3	3	3	2	2	2	1	3	3	3	3	3	3	3	3	3	3	7	7	7	7	7	7	7	7	6	4	6	6	5	5	4	5	5	5	5	5	5	4	4	5	4	5	5	5	5
6	17	boy	2	2	4	3	3	2	2	2	3	3	2	4	4	4	4	4	4	3	6	7	7	7	7	7	6	7	6	6	7	7	4	4	4	5	5	3	4	4	4	4	5	5	5	5	5	4	5
6	16	girl	2	3	3	3	2	3	2	2	4	4	4	4	4	4	4	4	4	3	6	7	7	6	6	7	6	7	7	7	7	7	5	3	4	5	5	4	4	3	4	5	5	5	5	4	5	5	5
6	16	girl	3	2	4	4	2	2	2	1	3	2	3	3	3	3	3	3	2	3	6	7	6	6	7	7	7	7	7	7	7	6	5	4	4	5	5	5	5	4	5	5	5	5	5	5	5	5	5
6	17	boy	4	2	4	2	3	2	2	2	3	3	3	3	3	3	3	3	3	3	4	7	7	4	6	7	4	7	4	4	7	6	5	5	4	5	5	4	5	5	4	4	4	5	4	4	4	5	5
6	17	boy	3	3	3	4	2	2	3	2	3	3	2	3	3	4	4	3	3	4	4	6	2	6	2	3	6	7	4	5	7	3	5	5	5	5	5	5	5	5	3	5	5	5	4	1	5	5	5
6	16	boy	3	4	4	3	3	2	2	2	4	4	1	4	2	4	4	2	3	4	7	7	7	6	7	5	6	4	4	5	6	6	5	5	3	5	5	5	3	5	5	5	5	5	5	3	4	5	3
6	17	boy	3	2	4	4	4	2	2	3	4	3	2	3	3	3	3	3	3	3	7	6	7	6	6	6	6	6	6	6	6	7	5	5	5	5	5	5	4	5	4	4	5	4	4	4	4	5	5
6	16	boy	3	3	3	4	3	2	3	3	4	4	3	4	3	3	4	4	4	3	6	7	7	5	6	1	6	6	4	5	6	1	5	5	4	5	5	5	5	5	5	4	5	4	5	5	5	5	4
6	17	girl	3	4	4	3	4	2	3	2	4	4	4	4	4	4	4	4	4	4	7	7	7	7	7	7	7	7	7	7	7	7	5	4	5	5	4	4	4	4	5	4	5	4	5	5	5	5	4
6	16	girl	4	3	2	4	2	3	3	4	3	2	2	3	2	3	4	3	3	2	6	5	7	5	2	5	4	6	6	5	7	7	5	5	4	4	5	5	5	5	5	4	5	3	4	4	5	5	5
6	15	girl	4	4	4	2	2	4	3	2	4	2	2	3	3	3	3	3	3	2	7	6	7	6	5	6	6	7	5	4	6	5	5	5	4	5	4	5	4	3	5	4	5	4	4	5	4	5	5
6	16	girl	3	3	3	4	3	3	3	3	3	3	2	3	3	3	3	3	4	3	6	6	6	5	4	7	6	5	6	6	5	6	5	5	4	5	5	3	5	5	3	5	5	4	4	4	5	5	5
6	17	boy	3	4	3	4	2	3	4	3	4	4	4	4	4	4	4	4	4	4	7	7	6	7	7	7	7	7	7	7	7	7	5	5	5	5	5	5	5	5	5	5	5	5	5	5	4	2	4
6	17	boy	3	4	4	4	3	4	2	3	3	4	3	3	3	4	3	3	3	4	6	6	7	5	7	7	7	6	5	4	7	5	5	4	4	5	5	4	5	4	5	4	4	5	4	5	5	5	3
6	16	girl	3	4	4	4	3	2	3	4	4	4	3	4	3	2	2	2	3	2	5	6	6	5	6	3	5	6	4	5	6	4	5	4	4	3	5	3	3	3	4	5	5	5	5	5	5	5	5
6	17	girl	3	5	4	3	3	3	3	3	3	4	4	4	4	4	4	2	4	3	7	7	7	7	7	7	7	6	6	5	6	7	5	5	5	5	5	5	5	3	4	4	5	4	4	5	5	5	4
6	16	boy	3	5	3	5	3	3	3	3	4	3	4	4	4	4	4	4	4	4	7	7	7	7	7	7	7	7	7	7	7	4	5	5	4	4	5	5	5	5	5	5	5	5	5	5	5	5	5
6	17	boy	5	3	5	5	3	3	3	3	2	1	2	2	2	2	1	2	1	2	6	7	6	4	7	6	4	6	6	4	7	7	4	5	4	5	5	3	5	5	5	4	5	5	5	5	5	5	5
6	15	boy	5	5	3	5	2	4	2	4	3	4	2	2	2	3	3	2	2	2	4	6	5	4	7	6	6	6	5	5	7	7	4	4	3	5	5	5	5	5	5	4	5	2	3	5	5	5	5
6	16	boy	5	5	5	5	3	4	4	4	3	3	3	3	3	3	3	3	3	3	2	2	6	6	6	6	6	6	6	6	6	6	5	5	5	5	5	5	5	5	5	5	5	5	5	2	5	5	5
6	16	boy	5	5	5	5	4	4	3	4	4	3	3	3	3	3	3	3	3	3	6	7	6	6	6	6	6	6	6	6	6	6	4	3	5	4	5	5	4	4	5	5	5	4	4	5	5	5	5
6	16	girl	5	5	5	5	4	4	4	3	3	2	3	4	3	4	4	3	2	3	4	6	4	3	6	4	3	6	3	3	7	4	5	5	5	5	5	5	4	5	4	4	5	5	3	5	3	3	5
6	17	boy	5	5	5	5	4	4	4	3	3	3	2	4	3	4	3	2	3	3	4	7	7	6	7	7	7	6	7	7	7	6	5	4	4	5	5	5	4	5	5	5	5	5	5	5	5	5	5
6	18	girl	1	1	1	1	1	1	1	1	3	1	4	3	3	3	3	3	3	3	6	7	7	7	7	6	7	6	6	6	7	6	4	5	4	5	5	4	4	3	5	5	5	5	5	5	5	5	4
6	17	girl	1	1	1	1	1	1	1	1	4	2	2	4	3	3	3	3	3	3	6	6	7	7	6	6	7	6	6	7	6	6	4	4	4	5	5	4	4	4	5	5	5	5	5	4	5	5	5
6	16	girl	2	2	3	3	2	2	1	1	4	4	4	4	4	4	3	3	3	3	7	6	6	6	6	6	6	7	7	7	7	7	5	5	3	4	3	4	5	5	3	5	5	5	5	5	5	5	5
6	16	boy	2	3	2	3	1	2	2	1	4	4	3	4	4	4	4	4	4	3	7	7	7	7	6	6	7	7	7	7	7	7	4	5	4	5	5	5	4	5	5	5	5	5	3	3	5	5	4
6	17	boy	3	3	4	4	2	2	2	2	2	3	2	2	3	3	3	2	2	2	7	7	7	5	6	7	6	7	7	6	7	7	5	5	3	5	5	5	3	3	5	5	5	5	5	3	5	5	5
6	16	boy	2	4	5	3	3	1	2	2	4	3	3	3	3	3	3	4	3	3	6	7	7	6	7	7	6	6	6	6	6	7	5	5	5	5	5	3	4	5	5	5	5	5	4	5	5	5	5
6	16	boy	3	3	2	4	3	4	2	3	4	4	2	4	3	2	4	2	4	4	7	1	7	7	1	4	7	1	1	7	1	7	3	5	5	5	1	5	5	5	5	5	5	5	5	5	5	5	5
6	17	boy	3	4	4	4	2	3	2	2	4	4	4	4	3	4	2	4	4	2	3	3	6	3	3	2	1	6	6	6	6	6	4	5	4	4	4	5	5	5	5	4	4	5	5	5	5	5	5
6	17	boy	4	2	2	4	2	4	2	4	3	3	3	3	3	4	4	4	4	4	6	7	7	6	6	6	6	7	6	6	6	6	4	3	4	5	5	5	4	4	5	5	5	5	5	5	5	5	5
6	17	boy	4	4	5	3	3	3	3	3	3	2	3	4	4	4	4	4	4	4	5	7	7	7	7	7	7	7	7	5	7	7	5	5	5	5	5	3	5	3	5	4	5	5	5	5	5	5	5
6	15	girl	4	4	4	5	5	4	4	2	4	4	4	4	4	4	4	4	4	4	7	7	7	7	7	7	7	7	7	7	6	7	4	5	5	4	4	4	4	4	5	5	5	5	5	5	5	3	4
6	16	boy	2	1	1	1	1	1	1	1	3	3	3	3	3	3	2	3	3	2	5	4	6	5	4	7	7	7	7	7	7	7	5	5	5	5	3	5	5	5	5	5	5	5	4	2	4	4	4
6	16	boy	2	1	1	1	1	1	1	1	3	2	4	4	3	4	4	4	4	2	7	7	7	6	7	7	5	6	7	7	7	6	5	5	3	5	5	5	5	5	5	5	5	5	5	5	5	5	5
6	17	girl	2	2	2	2	3	2	2	2	2	2	2	2	3	2	2	2	3	3	6	7	6	7	7	6	7	7	7	7	7	7	5	5	4	3	5	5	5	5	5	5	5	4	5	4	5	5	5
6	16	girl	2	3	3	4	2	2	2	3	3	3	3	3	3	2	2	2	2	2	7	7	7	7	7	7	7	7	7	7	7	7	5	5	5	5	5	4	5	5	5	5	4	5	4	4	5	5	5
6	17	girl	3	3	3	3	2	2	2	3	4	3	3	3	3	4	4	3	3	3	7	7	7	7	7	7	7	7	7	7	7	7	5	5	4	5	4	4	5	5	5	5	5	5	5	4	5	5	3
6	16	boy	3	2	4	4	2	3	3	2	4	4	4	4	4	4	4	4	4	4	7	7	7	7	7	7	7	7	7	7	7	7	5	4	5	5	5	5	5	5	5	5	5	5	5	5	5	5	5
6	16	girl	2	4	4	4	2	2	3	2	3	3	3	3	3	3	3	3	3	3	4	6	6	6	6	6	6	6	6	6	6	6	5	5	5	5	5	5	5	5	5	3	5	5	3	3	4	3	3
6	16	boy	3	3	3	5	2	2	3	4	4	3	2	3	3	4	3	3	3	4	4	7	7	4	7	7	7	7	7	7	7	7	4	5	4	5	5	5	5	5	5	5	4	4	5	5	5	4	4
6	17	girl	4	3	4	5	2	2	3	3	3	3	4	4	4	3	4	4	4	4	6	7	7	7	7	7	4	7	6	6	7	5	5	5	3	5	5	3	5	3	5	4	4	5	5	5	5	5	5
6	17	boy	4	5	4	3	2	2	3	3	4	4	4	4	2	4	4	4	4	4	7	7	6	4	7	6	6	7	6	4	6	4	5	5	5	5	5	5	5	5	5	5	5	5	5	2	5	5	5
6	16	boy	4	4	4	4	2	2	3	3	4	4	4	4	3	4	4	4	4	4	7	7	5	7	7	7	7	7	7	7	7	7	5	5	4	5	5	4	4	3	4	4	5	5	5	5	5	5	4
6	17	boy	3	5	5	3	3	2	2	3	4	1	1	4	2	4	4	4	4	1	7	7	7	6	7	7	6	7	7	7	7	7	5	3	3	4	5	5	4	5	5	4	5	5	5	4	5	5	5
6	16	boy	5	3	5	4	3	2	3	3	4	3	3	3	3	3	3	3	3	3	6	6	6	6	6	6	6	6	6	6	6	6	4	4	4	4	4	4	4	4	4	5	5	5	5	4	5	5	5
6	16	boy	4	4	4	5	2	3	4	3	3	3	3	3	3	3	3	3	3	3	7	7	7	7	7	7	7	7	7	7	7	7	5	3	4	4	5	5	5	5	5	4	5	5	5	5	5	5	5
6	16	girl	5	5	5	5	4	3	3	3	4	4	3	4	4	4	4	3	4	4	7	7	7	7	7	7	7	7	7	7	7	7	5	5	3	3	5	4	4	4	5	5	5	5	5	5	5	4	5
6	18	boy	5	5	5	5	4	1	4	4	4	2	2	4	3	3	3	3	3	3	7	7	7	7	7	7	7	7	7	7	7	7	5	5	5	5	5	5	5	5	5	5	5	5	5	5	5	5	5
6	19	girl	5	5	5	5	5	4	3	2	2	3	2	4	4	4	4	4	4	4	5	6	7	5	7	7	6	5	7	7	7	7	5	5	4	4	5	3	3	4	5	5	5	5	5	5	5	5	5
6	16	boy	5	5	5	5	5	2	4	4	4	4	3	4	4	4	4	4	4	4	1	6	1	1	5	1	1	7	1	1	7	1	4	5	5	5	5	5	5	5	5	5	5	5	4	5	5	3	5
6	16	boy	5	5	5	5	4	4	4	3	3	3	3	3	3	3	3	3	3	3	6	7	7	6	7	6	7	7	6	7	7	7	5	3	5	5	5	5	5	3	5	5	5	5	5	3	5	5	5
6	16	boy	5	5	5	5	5	3	4	3	3	1	2	3	4	4	4	4	4	4	7	7	7	7	7	6	7	7	7	7	7	7	5	5	3	4	5	4	4	5	5	4	5	5	5	5	5	5	5
6	16	boy	5	5	5	5	3	4	4	4	4	4	3	3	3	4	3	3	4	4	7	7	7	7	7	6	7	7	7	7	7	4	4	5	5	5	5	5	5	5	5	5	5	4	5	5	5	5	5
6	16	girl	3	3	3	3	1	2	1	2	4	3	2	3	4	4	3	3	4	3	7	7	7	7	7	7	6	4	7	7	7	3	5	5	5	5	4	5	5	5	5	5	5	5	5	3	5	5	5
6	16	girl	2	4	4	2	1	2	2	1	4	4	4	4	4	4	4	4	4	4	7	7	7	6	7	7	7	7	7	7	7	7	5	5	4	5	5	5	4	5	5	5	5	5	5	5	5	5	4
6	16	boy	4	4	3	2	3	3	2	3	3	2	2	2	2	3	3	3	3	3	6	7	7	7	7	7	7	7	7	7	7	7	5	5	5	5	5	5	5	5	5	5	5	5	5	5	5	5	5
6	16	boy	4	3	4	3	2	3	2	2	3	3	2	3	3	2	3	2	2	3	5	6	6	5	6	4	6	5	4	6	5	7	4	2	3	5	5	5	5	5	5	5	5	5	5	5	5	5	5
6	17	girl	3	4	4	3	2	3	3	3	1	2	2	4	2	4	4	2	3	3	4	1	2	7	7	7	7	7	7	7	7	7	5	5	5	5	5	5	5	5	5	5	5	5	5	5	5	2	2
6	16	boy	3	5	4	4	3	4	3	2	3	3	3	3	3	3	3	3	3	3	6	7	6	6	7	6	6	7	7	6	7	6	5	3	5	5	5	5	5	4	5	5	5	5	5	5	5	5	5
6	17	boy	3	5	5	5	4	4	2	2	3	3	3	3	3	3	3	3	3	3	6	6	6	6	6	6	6	6	6	6	6	6	5	5	5	5	5	5	5	5	5	5	5	5	5	2	5	5	5
6	19	boy	5	4	5	5	3	2	3	3	3	2	1	4	3	4	4	4	4	4	6	7	7	7	7	7	7	7	7	7	7	7	5	5	5	5	5	5	5	5	5	5	5	5	5	5	5	4	3
6	17	girl	3	5	5	5	3	3	3	3	3	4	4	4	4	4	4	4	4	4	7	7	7	7	7	7	7	7	7	7	7	7	5	3	5	5	5	5	5	5	5	5	5	5	5	5	4	4	3
6	16	boy	3	4	5	4	4	4	3	4	3	3	3	3	4	3	3	3	3	3	6	7	7	7	7	6	6	7	6	7	7	6	4	4	5	5	5	5	5	5	5	5	5	5	5	5	5	5	5
6	17	boy	3	5	5	3	4	3	4	4	3	3	3	4	4	4	3	3	4	4	7	7	7	7	6	6	7	7	6	7	7	7	5	5	5	5	5	5	4	5	4	5	5	5	5	5	4	5	5
6	16	boy	5	5	5	5	4	4	4	3	4	4	4	4	4	4	4	4	4	4	7	7	7	7	7	7	7	7	7	7	7	7	5	5	5	5	4	5	5	3	5	5	5	5	5	5	5	5	5
6	18	boy	3	2	2	3	2	2	2	1	4	4	4	4	4	4	4	4	4	4	7	7	7	7	7	7	7	7	7	7	7	7	5	5	5	5	5	5	5	5	5	5	5	5	5	5	5	5	5
6	17	girl	3	2	2	3	1	2	2	2	4	4	3	3	2	3	3	3	3	3	7	7	7	7	7	1	7	7	7	7	7	7	5	1	5	5	5	5	5	5	5	5	5	5	5	5	5	5	5
6	16	boy	2	2	2	5	2	2	3	2	4	3	3	4	3	4	3	2	4	3	6	6	7	7	7	7	6	6	7	7	7	7	5	4	4	5	5	5	4	5	5	4	4	5	5	5	5	5	5
6	16	boy	3	3	2	4	2	3	3	2	4	4	4	4	4	4	3	4	3	3	3	2	1	5	3	2	2	6	6	7	7	7	5	5	5	4	5	5	5	5	5	5	4	5	5	4	4	4	5
6	16	boy	3	4	3	1	2	3	2	3	4	4	4	4	4	4	4	4	4	4	7	7	7	7	7	7	7	7	7	7	7	7	5	5	5	5	5	3	3	5	5	5	5	5	5	5	5	5	5
6	16	girl	3	4	3	3	2	4	3	2	3	3	2	3	3	3	3	3	3	3	6	7	7	6	7	7	6	7	7	7	7	7	5	5	4	5	5	5	5	4	5	4	5	3	5	5	5	5	5
6	16	girl	3	4	3	3	3	4	2	2	4	4	4	4	4	4	4	4	4	4	6	6	6	6	6	6	6	6	6	6	6	6	5	5	5	4	5	5	5	5	4	4	4	4	5	5	5	5	5
6	16	girl	4	3	2	4	3	3	3	3	3	3	3	3	3	3	3	3	3	3	6	7	7	7	7	7	6	7	6	6	7	7	5	3	4	4	5	5	5	5	5	5	5	5	5	5	5	5	5
6	17	boy	3	4	3	3	3	3	3	3	4	3	3	4	4	4	4	4	4	4	7	7	7	7	7	5	7	5	5	6	7	4	5	5	5	5	5	4	5	5	5	5	5	5	5	4	5	5	5
6	16	boy	3	3	5	3	3	3	3	3	4	2	3	3	3	3	3	3	3	3	7	7	7	7	7	7	7	7	7	7	7	7	5	5	5	5	5	5	5	5	5	5	5	5	5	5	4	4	4
6	17	boy	5	4	5	5	3	4	3	3	3	3	3	4	3	4	4	3	4	4	7	7	7	7	7	7	7	7	7	7	7	7	4	5	5	5	5	4	5	4	5	4	5	5	5	5	5	5	2
6	18	girl	5	4	5	5	4	1	4	4	1	2	2	2	2	2	4	4	4	3	7	7	7	7	7	7	7	7	6	7	7	7	5	5	5	3	3	5	5	5	5	5	5	5	5	5	5	5	5
6	16	boy	5	4	5	5	3	4	4	3	3	3	1	3	3	4	4	3	3	3	6	7	7	7	7	7	7	7	7	7	7	7	5	5	5	5	5	5	5	5	4	4	4	4	5	5	5	5	5
6	17	boy	5	4	5	5	3	3	4	5	4	4	3	4	3	4	4	3	3	3	7	7	7	7	7	7	7	7	7	7	7	7	4	5	5	5	4	5	5	5	5	5	5	5	5	3	5	5	5
6	16	girl	5	4	5	5	4	3	4	4	3	3	3	4	4	4	4	4	4	4	7	7	7	7	7	7	7	7	7	7	7	7	4	5	4	5	5	5	5	5	5	5	5	5	5	5	5	5	5
6	17	girl	3	2	3	4	3	2	2	2	4	1	2	3	2	3	3	3	2	2	5	6	5	5	5	5	5	5	5	5	5	5	5	5	4	5	5	5	5	5	5	5	5	5	5	5	5	5	5
6	16	girl	4	2	2	4	2	2	3	2	1	2	3	4	3	3	3	4	3	3	7	7	7	7	7	6	6	6	5	7	7	7	5	5	5	5	5	5	5	5	5	5	5	5	5	5	5	5	5
6	16	boy	4	2	3	3	3	2	2	2	4	3	3	3	3	3	3	3	3	3	5	7	5	5	5	4	5	6	6	5	6	5	4	4	5	5	5	4	3	4	5	5	5	5	5	5	5	5	5
6	16	boy	3	2	4	3	2	2	2	3	3	4	3	3	3	4	4	4	4	4	7	7	7	7	7	7	7	7	7	7	7	7	5	4	5	5	5	5	5	5	5	5	5	5	5	3	5	5	5
6	17	boy	3	2	3	4	2	4	3	4	4	4	3	4	4	4	4	4	4	4	7	7	3	7	7	7	7	7	7	7	7	7	5	5	5	5	5	3	3	5	5	3	5	5	5	5	5	5	5
6	19	boy	3	2	3	5	3	3	2	3	4	4	4	4	4	4	4	4	4	4	7	7	6	6	7	6	6	6	6	6	6	6	5	5	5	5	4	5	4	3	5	5	5	4	5	5	5	5	5
6	17	boy	4	3	3	4	2	1	5	4	4	3	2	3	2	3	2	3	3	3	7	7	7	6	7	7	6	6	5	6	6	7	5	5	4	3	5	5	5	5	5	5	5	5	5	5	5	5	5
6	17	boy	2	5	2	5	5	1	5	5	3	4	3	3	3	4	3	3	3	4	6	7	7	7	7	7	7	7	7	7	7	7	5	5	5	5	5	5	4	5	5	4	5	5	5	4	5	5	5
6	18	boy	4	5	4	4	3	3	2	3	4	4	3	4	3	3	4	4	4	4	7	7	7	7	7	7	7	7	7	7	7	7	5	5	4	4	5	5	5	5	5	5	5	5	5	5	5	5	5
6	16	girl	4	3	4	5	3	3	3	3	4	4	4	4	4	4	4	4	4	4	7	6	6	6	6	5	6	5	4	5	5	5	5	1	5	5	5	5	5	5	5	5	5	5	5	5	5	5	5
6	15	girl	4	4	4	4	2	2	4	4	2	3	2	3	2	2	2	2	2	2	5	6	3	4	6	4	4	6	3	5	6	4	5	4	5	5	5	5	3	5	5	5	5	5	5	5	5	5	5
6	17		4	4	4	5	3	2	3	3	2	4	2	2	2	2	3	3	3	3	7	7	7	7	7	7	7	7	7	7	7	7	5	5	5	5	5	5	5	5	5	5	5	5	5	5	5	5	5
6	16	boy	3	5	4	4	3	4	3	4	2	2	3	3	3	3	3	3	3	3	4	4	4	4	4	4	4	4	4	4	4	6	4	5	5	5	5	5	5	5	5	5	5	5	5	5	5	5	5
6	16	boy	4	5	5	4	4	3	3	3	2	3	3	3	2	3	3	4	4	2	7	6	7	7	6	4	7	7	4	7	7	7	5	5	5	5	5	5	5	5	5	5	5	5	5	5	5	5	5
6	17	boy	5	5	5	5	4	4	4	3	3	3	4	4	4	4	4	4	4	3	6	7	6	7	7	7	7	7	6	7	7	6	5	4	5	5	5	5	5	5	5	5	5	5	5	5	5	5	5
6	16	boy	5	5	5	4	4	4	2	5	4	4	4	4	4	4	4	4	4	4	7	7	7	7	7	7	7	6	6	7	6	6	5	4	5	5	5	4	5	5	5	5	5	5	5	5	5	4	4
6	16	boy	2	2	2	3	2	2	3	2	4	2	2	4	1	3	1	2	3	3	4	7	7	7	7	7	7	7	7	7	7	7	5	5	5	5	5	5	5	5	3	5	5	5	5	2	5	5	5
6	17	boy	2	3	2	2	2	2	2	3	4	4	2	4	3	3	4	4	4	4	5	4	3	5	4	4	6	4	4	4	4	4	5	5	5	4	5	5	5	5	5	5	5	5	5	5	5	5	5
6	17	boy	4	4	2	2	3	2	2	2	4	4	4	4	4	4	4	4	4	4	7	7	7	7	7	7	7	7	7	7	7	7	5	5	5	5	5	5	5	5	5	4	5	5	5	5	5	5	5
6	17	girl	4	3	3	4	3	2	2	3	1	1	1	1	1	1	1	1	1	1	7	7	7	7	7	7	7	7	7	7	7	7	5	5	5	5	5	5	5	5	5	5	5	5	5	5	5	5	5
6	17	girl	4	4	4	2	2	2	2	4	3	3	3	3	3	3	3	3	3	3	6	7	7	6	7	7	6	6	6	6	7	7	4	3	5	5	5	5	5	5	5	5	5	5	5	5	5	5	5
6	16	boy	4	3	4	4	2	2	4	4	4	4	4	4	4	4	4	4	4	4	7	7	7	7	7	2	7	7	7	7	7	7	5	5	5	5	5	5	5	5	5	5	5	5	5	5	5	5	5
6	17	girl	3	4	4	4	2	2	4	4	4	4	4	4	4	4	4	4	4	4	7	7	7	7	6	7	7	7	7	7	7	7	5	5	4	5	5	5	5	5	5	4	5	5	5	5	5	5	5
6	17	girl	3	4	4	4	3	3	3	3	4	4	4	4	4	4	4	4	4	4	7	7	7	7	7	7	7	7	7	7	7	7	5	5	5	5	5	5	5	5	5	5	5	5	5	5	5	5	5
6	17	boy	4	4	3	4	4	2	3	3	4	4	4	4	4	4	4	4	4	4	7	7	6	7	7	6	7	7	6	7	7	7	5	5	5	5	5	5	5	5	5	5	5	5	5	5	5	5	5
6	16	boy	4	5	4	4	4	2	2	4	3	2	2	3	3	3	3	3	3	3	4	6	6	4	6	6	6	6	6	6	6	6	5	5	5	5	5	5	5	5	5	5	5	5	5	4	5	5	5
6	17	boy	4	4	5	4	3	3	3	3	4	4	4	4	3	4	4	3	4	4	6	7	6	7	7	7	6	6	6	6	7	6	5	5	5	5	5	5	5	5	5	5	5	4	5	5	5	5	5
6	16	boy	4	4	4	4	3	4	5	3	4	4	3	4	4	4	4	4	4	4	7	7	7	7	7	7	7	7	7	7	7	7	5	5	5	5	5	5	5	5	5	5	5	5	5	5	5	5	5
6	17	boy	5	4	5	5	5	2	4	4	4	4	4	4	4	4	4	4	4	4	7	7	7	7	7	7	7	7	7	7	7	7	5	5	5	5	5	5	5	5	5	5	5	5	5	5	5	5	5
6	17	girl	5	5	5	5	3	3	2	3	4	4	4	4	4	4	4	4	4	4	7	7	7	7	7	7	7	7	7	7	7	7	5	5	5	5	5	5	5	5	5	5	5	5	5	5	5	5	5
6	16	boy	5	5	5	5	3	4	4	4	4	4	4	4	4	4	4	4	4	4	7	7	7	7	7	7	7	7	7	7	7	7	5	5	5	5	5	5	5	5	5	5	5	5	5	5	5	5	5
6	17	boy	2	2	4	4	3	3	3	3	4	4	2	4	3	4	3	3	4	4	7	7	7	7	7	7	7	7	7	7	7	7	5	5	5	5	5	5	4	5	5	5	5	5	5	5	5	5	5
6	17	boy	4	3	3	5	3	3	2	3	4	4	4	4	4	4	4	4	4	4	7	7	2	7	7	2	7	7	2	4	7	3	5	5	5	5	5	5	5	5	5	5	5	5	5	5	5	5	5
6	17	boy	2	3	3	4	4	3	4	4	3	1	2	4	4	4	3	4	4	4	5	7	7	7	7	7	7	7	7	7	7	7	5	5	5	5	5	5	5	5	5	4	5	5	5	5	5	5	5
6	17	boy	5	4	4	4	3	3	2	3	4	4	4	4	4	4	4	4	4	4	6	7	7	7	7	7	7	7	7	7	7	7	5	5	5	5	5	5	3	5	5	5	5	5	5	5	5	5	5
6	17	boy	3	4	4	5	3	3	3	3	4	4	4	4	4	4	4	4	4	4	7	7	7	7	7	7	7	7	7	7	7	7	5	5	5	5	5	5	5	5	5	5	5	5	5	5	5	5	5
6	17	boy	5	5	5	5	5	4	3	3	4	4	4	4	4	4	4	4	4	4	7	7	7	7	7	7	7	7	7	7	7	7	5	5	5	5	5	5	5	5	5	5	5	5	3	5	5	5	5
6	18	girl	5	5	5	5	4	5	3	3	1	1	2	2	2	2	2	2	3	3	6	7	7	7	7	6	7	7	7	7	7	7	5	5	5	5	4	5	5	5	5	5	5	5	5	4	5	5	5
6	16	boy	5	5	5	5	4	4	4	3	3	3	3	3	3	3	3	3	3	3	7	7	7	7	7	7	7	7	7	7	7	7	5	5	5	5	5	5	5	5	5	5	5	5	5	5	5	5	5
6	16	girl	5	5	5	5	3	4	4	4	4	3	4	4	4	4	4	4	4	4	6	7	7	7	7	7	7	7	7	7	7	7	5	5	5	5	5	5	5	5	5	5	5	5	5	5	5	5	5
6	16	boy	4	3	2	3	2	2	2	3	4	4	4	4	4	4	4	4	4	4	7	7	7	7	7	7	7	7	7	7	7	7	5	5	5	5	5	5	5	5	5	5	5	5	5	5	5	5	5
6	17	boy	3	3	4	3	2	2	2	3	4	4	3	4	4	4	4	4	4	4	7	7	7	7	7	7	7	7	7	7	7	7	5	5	5	5	5	5	5	5	5	5	5	5	5	5	5	5	5
6	17	boy	4	2	4	3	3	2	2	2	4	4	4	4	4	4	4	4	4	4	7	6	7	7	5	7	7	5	7	7	6	7	4	5	5	5	5	5	5	5	5	5	5	5	5	5	5	5	5
6	17	boy	5	4	4	3	4	3	4	4	4	3	4	4	4	4	4	4	4	4	7	7	7	7	7	7	7	7	7	7	7	7	5	5	5	5	5	5	5	5	5	5	5	5	5	5	5	5	5
6	16	boy	3	5	5	3	3	4	4	4	2	2	1	1	1	2	2	2	1	1	7	7	6	7	7	7	7	6	7	7	7	7	5	5	5	5	5	5	5	5	5	5	5	5	5	5	5	5	4
6	17	girl	5	5	5	4	3	4	3	5	4	4	4	4	4	4	4	4	4	4	7	7	7	7	7	7	7	7	7	7	7	7	5	5	5	5	5	5	5	5	5	5	5	5	5	5	5	5	5
6	16	boy	5	5	5	5	4	4	4	3	4	4	2	4	4	4	4	4	4	2	4	3	5	4	4	3	4	3	3	4	4	4	5	4	5	5	5	5	5	5	5	5	5	5	5	5	5	5	5
6	16	girl	5	5	5	5	5	4	4	2	4	3	3	3	4	4	4	4	4	4	7	7	7	7	7	7	7	7	7	7	7	7	5	5	5	5	5	5	5	5	5	5	5	5	5	5	5	5	5
6	16	boy	5	5	5	5	4	4	3	4	4	4	3	4	4	4	4	4	4	4	6	6	6	5	5	3	3	5	3	6	6	6	5	4	5	5	5	5	5	5	5	5	5	5	5	5	5	5	5
6	17	boy	5	5	5	5	4	3	4	4	4	4	4	4	4	4	4	4	4	4	7	7	7	7	7	7	7	7	7	7	7	7	5	5	5	5	5	5	5	5	5	5	5	5	5	5	5	5	5
6	16	boy	5	5	5	5	3	4	5	3	2	2	2	4	4	3	3	3	3	3	1	7	7	6	7	7	6	7	7	7	7	7	5	4	5	5	5	5	5	5	5	5	5	5	5	5	5	5	5
6	16	girl	3	3	3	3	1	2	2	2	3	3	2	3	2	4	4	3	3	3	4	7	7	7	7	7	7	7	7	7	7	7	5	5	5	5	5	5	5	5	5	5	5	5	4	5	5	5	5
6	17	boy	2	2	4	4	2	2	1	2	2	4	2	4	4	4	4	2	2	2	7	7	7	7	7	7	7	7	7	7	7	7	5	5	5	5	5	5	5	5	5	5	5	5	5	4	5	5	5
6	16	boy	2	3	3	4	2	3	3	1	3	3	3	3	3	4	4	3	4	3	6	6	7	6	7	7	7	7	7	7	7	7	5	5	5	4	5	5	5	5	5	5	5	5	5	5	5	5	5
6	17	girl	2	2	2	4	4	4	4	3	3	3	3	3	3	3	3	3	3	3	6	7	7	7	7	7	7	7	7	7	7	7	5	5	5	5	5	5	5	5	5	5	5	5	5	5	5	5	5
6	17	girl	2	2	3	3	3	4	4	4	3	4	4	4	3	4	3	3	3	3	6	4	7	5	4	4	4	5	1	5	5	7	5	5	5	5	5	5	5	5	5	5	5	5	5	5	5	5	5
6	17	boy	5	5	5	5	5	4	3	3	2	3	4	4	4	4	4	4	4	4	5	7	7	7	7	7	7	7	7	7	7	7	5	5	5	5	5	5	5	5	5	5	5	5	5	5	5	5	5
6	18	girl	2	2	1	1	4	2	2	3	4	4	2	4	4	4	4	4	4	4	7	7	7	7	7	7	7	7	7	7	7	7	5	5	5	5	5	5	5	5	5	5	5	5	5	5	5	5	5
6	16	boy	3	3	3	3	3	2	2	2	4	4	4	4	4	4	4	4	4	4	7	7	7	7	7	7	7	7	7	7	7	7	5	5	5	5	5	5	5	5	5	5	5	5	5	5	5	5	5
6	17	boy	3	2	3	4	2	2	3	2	4	4	4	4	4	4	4	4	4	4	7	7	7	7	7	7	7	7	7	7	7	7	5	5	5	5	5	5	5	5	5	5	5	5	5	5	5	5	5
6	16	girl	3	4	3	2	2	2	2	3	4	4	4	4	4	4	4	4	4	4	7	7	7	7	7	7	7	7	7	7	7	7	5	5	5	5	5	5	5	5	5	5	5	5	5	5	5	5	5
6	16	girl	4	5	4	3	4	4	2	2	4	4	4	4	4	4	4	4	4	4	7	7	7	7	7	3	7	7	3	7	7	1	5	5	5	5	5	5	5	5	5	5	5	5	5	5	5	5	5
6	17	boy	5	5	5	3	3	3	3	3	4	4	4	4	4	4	4	4	4	4	7	7	7	7	7	7	7	7	7	7	6	7	5	5	5	5	5	5	5	5	5	5	5	5	5	5	5	5	5
6	16	girl	4	5	5	4	2	3	4	3	4	4	4	4	4	4	4	4	4	4	7	7	7	7	7	7	7	6	6	7	6	5	5	5	5	5	5	5	5	5	5	5	5	5	5	5	5	5	5
6	17	boy	5	5	5	5	5	3	4	3	4	4	4	4	4	4	4	4	4	4	7	7	7	7	7	7	7	7	7	7	7	7	5	5	5	5	5	5	5	5	5	5	5	5	5	5	5	5	5
6	17	boy	5	5	5	5	4	4	4	3	4	4	4	4	4	4	4	4	4	4	7	7	7	7	7	7	7	7	7	7	7	7	5	5	5	5	5	5	5	5	5	5	5	5	5	5	5	5	5
6	16	boy	5	5	5	5	5	3	3	4	4	4	4	4	4	4	4	4	4	4	7	7	7	7	7	7	7	7	7	7	7	7	5	5	5	5	5	5	5	5	5	5	5	5	5	5	5	5	5
6	16	boy	5	5	5	5	5	4	3	3	4	4	4	4	4	4	4	4	4	4	7	7	7	7	7	7	7	7	7	7	7	7	5	5	5	5	5	5	5	5	5	5	5	5	5	5	5	5	5
6	17	girl	5	5	5	5	4	5	3	3	1	1	3	1	1	1	1	1	1	1	7	7	7	7	7	7	7	7	7	7	7	7	5	5	5	5	5	5	5	5	5	5	5	5	5	5	5	5	5
6	18	boy	3	3	3	3	3	4	2	2	2	2	1	1	3	3	4	4	4	3	5	2	2	1	3	4	6	5	7	7	6	7	5	5	5	5	5	5	5	5	5	5	5	5	5	5	5	5	5
6	17	boy	1	5	5	5	5	1	5	5	3	3	3	3	3	3	3	3	3	3	2	7	7	6	7	7	7	7	5	5	5	5	5	5	5	5	5	5	5	5	5	5	5	5	5	5	5	5	5
6	18	girl	5	4	4	4	4	1	4	4	3	3	3	3	3	3	3	3	3	3	5	5	5	5	5	5	5	5	5	5	5	5	5	5	5	5	5	5	5	5	5	5	5	5	5	5	5	5	5
6	16	boy	3	3	3	4	3	4	4	4	2	3	3	4	4	4	4	4	4	4	7	7	7	7	7	7	7	7	7	7	7	7	5	5	5	5	5	5	5	5	5	5	5	5	5	5	5	5	5
6	17	boy	2	3	4	3	4	2	3	3	3	3	3	4	4	4	4	4	4	4	7	7	7	7	7	7	7	7	7	7	7	7	5	5	5	5	5	5	5	5	5	5	5	5	5	5	5	5	5
6	17	boy	4	3	5	5	3	4	4	3	4	4	3	4	3	4	4	4	4	4	7	7	7	7	7	7	7	7	7	7	7	7	5	5	5	5	5	5	5	5	5	5	5	5	5	5	5	5	5
6	16	boy	5	3	4	5	3	4	4	3	3	4	4	4	4	4	4	4	4	4	7	7	7	7	7	7	7	7	7	7	7	7	5	5	5	5	5	5	5	5	5	5	5	5	5	5	5	5	5
6	17	boy	4	4	4	4	4	3	4	4	4	4	4	4	4	4	4	4	4	4	7	7	7	7	7	7	7	7	7	7	7	7	5	5	5	5	5	5	5	5	5	5	5	5	5	5	5	5	5
6	17	boy	5	5	5	5	5	4	3	3	4	4	4	4	4	4	4	4	4	4	7	7	7	7	7	7	7	7	7	7	7	7	5	5	5	5	5	5	5	5	5	5	5	5	5	5	5	5	5
6	17	girl	4	3	2	3	4	3	4	4	4	4	4	4	4	4	4	4	4	4	7	7	7	7	7	7	7	7	4	7	7	7	5	5	5	5	5	5	5	5	5	5	5	5	5	5	5	5	5
6	19	boy	2	3	3	4	4	3	4	4	4	4	4	4	4	4	4	4	4	4	7	7	7	7	7	7	7	7	7	7	7	7	5	5	5	5	5	5	5	5	5	5	5	5	5	5	5	5	5
6	16	boy	5	5	5	5	3	4	4	4	4	4	4	4	4	4	4	4	4	4	7	7	7	7	7	6	7	7	6	7	7	7	5	5	5	5	5	5	5	5	5	5	5	5	5	5	5	5	5
6	16	boy	5	5	5	5	4	3	4	4	4	4	4	4	4	4	4	4	4	4	7	7	7	7	7	1	7	6	1	7	7	1	5	5	5	5	5	5	5	5	5	5	5	5	5	5	5	5	5
6	17	girl	2	3	2	2	2	3	3	4	4	4	4	4	4	4	4	4	4	4	7	7	7	7	7	7	7	7	7	7	7	7	5	5	5	5	5	5	5	5	5	5	5	5	5	5	5	5	5
6	17	boy	2	4	3	3	2	3	2	2	4	4	4	4	4	4	4	4	4	4	4	4	3	4	4	3	4	4	3	4	4	4	5	5	5	5	5	5	5	5	5	5	5	5	5	5	5	5	5
6	17	girl	3	5	4	4	2	3	3	3	4	4	4	4	4	4	4	4	4	4	7	7	1	7	7	4	7	7	4	7	7	3	5	5	5	5	5	5	5	5	5	5	5	5	5	5	5	5	5
6	16	girl	3	4	4	5	2	2	4	3	4	4	4	4	4	4	4	4	4	4	7	7	7	7	7	7	7	7	7	7	7	7	5	5	5	5	5	5	5	5	5	5	5	5	5	5	5	5	5
6	16	boy	5	5	5	5	3	5	4	3	4	4	4	4	4	4	4	4	4	4	7	7	7	7	7	7	7	7	7	7	7	7	5	5	5	5	5	5	5	5	5	5	5	5	5	5	5	5	5
6	18	boy	5	5	5	5	5	4	3	3	4	4	4	4	4	4	4	4	4	4	7	7	7	7	7	7	7	7	7	7	7	7	5	5	5	5	5	5	5	5	5	5	5	5	5	5	5	5	5
6	17	girl	5	5	5	5	4	3	4	4	4	4	4	4	4	4	4	4	4	4	7	7	7	7	7	7	7	7	7	7	7	7	5	5	5	5	5	5	5	5	5	5	5	5	5	5	5	5	5
6	16	girl	5	5	5	5	4	4	4	3	4	4	4	4	4	4	4	4	4	4	6	7	7	7	7	7	7	7	7	7	7	7	5	5	5	5	5	5	5	5	5	5	5	5	5	5	5	5	5
6	15	boy	5	5	5	5	4	3	4	4	3	2	4	4	1	2	2	2	2	2	6	6	6	6	6	6	6	6	6	6	6	6	5	5	5	5	5	5	5	5	5	5	5	5	5	5	5	5	5
6	16	boy	5	5	5	5	3	4	4	4	4	4	3	4	2	4	3	3	4	3	7	7	7	7	7	7	7	7	7	7	7	7	5	5	5	5	5	5	5	5	5	5	5	5	5	5	5	5	5
6	16	boy	5	4	3	5	4	3	2	2	4	2	3	4	2	4	4	4	4	4	6	7	7	6	7	7	7	6	6	7	7	7	5	5	5	5	5	5	5	5	5	5	5	5	5	5	5	5	5
6	16	girl	4	4	4	5	4	5	4	3	4	3	2	4	4	4	4	4	4	4	7	7	7	7	7	7	7	7	7	7	7	7	5	5	5	5	5	5	5	5	5	5	5	5	5	5	5	5	5
6	17	girl	5	4	3	4	4	5	4	4	3	3	4	4	4	4	4	4	4	3	6	7	7	7	7	7	7	7	7	7	7	7	5	5	5	5	5	5	5	5	5	5	5	5	5	5	5	5	5
6	18	boy	5	5	5	5	5	4	5	5	4	4	4	4	4	4	4	4	4	4	7	7	7	7	7	7	7	7	7	7	7	7	5	5	5	5	5	5	5	5	5	5	5	5	5	5	5	5	5
6	17	boy	5	5	5	5	3	3	3	3	4	4	4	4	4	4	4	4	4	4	7	7	7	7	7	7	7	7	7	7	7	7	5	5	5	5	5	5	5	5	5	5	5	5	5	5	5	5	5
6	16	boy	5	5	5	5	3	4	3	4	4	4	4	4	4	4	4	4	4	4	7	7	7	7	7	7	7	7	7	7	7	7	5	5	5	5	5	5	5	5	5	5	5	5	5	5	5	5	5
6	16	boy	5	5	5	5	4	5	4	5	4	4	4	4	4	4	4	4	4	4	7	7	7	7	7	7	7	7	7	7	7	7	5	5	5	5	5	5	5	5	5	5	5	5	5	5	5	5	5
6	15	boy	5	5	5	5	5	4	4	4	4	4	4	4	4	4	4	4	4	4	7	7	7	7	7	1	7	7	7	7	7	1	5	5	5	5	5	5	5	5	5	5	5	5	5	5	5	5	5
6	16	boy	5	5	5	5	3	4	4	5	4	4	4	4	4	4	4	4	4	4	7	7	7	7	7	7	7	7	7	7	7	7	5	5	5	5	5	5	5	5	5	5	5	5	5	5	5	5	5
6	17	boy	5	5	5	5	5	4	4	5	4	4	4	4	4	4	4	4	4	4	7	7	7	7	7	7	7	7	7	7	7	7	5	5	5	5	5	5	5	5	5	5	5	5	5	5	5	5	5
6	17	girl	5	5	5	5	5	4	4	4	4	4	4	4	4	4	4	4	4	4	7	7	7	7	7	7	7	7	7	7	7	7	5	5	5	5	5	5	5	5	5	5	5	5	5	5	5	5	5
[truncated: 7 more columns]
